# Supplementary material for: {μ-6,6′-Dimeth­oxy-2,2′-[ethane-1,2-diylbis(nitrilo­methyl­idyne)]diphenolato-1κ4 O 6,O 1,O 1′,O 6′:2κ4 O 1,N,N′,O 1′}(methanol-1κO)(perchlorato-1κO)copper(II)sodium(I)
Source: Acta Crystallogr Sect E Struct Rep Online. 2009 Mar 25;65(Pt 4):m445. doi: 10.1107/S1600536809010356 (PMC2969023; doi:10.1107/S1600536809010356)
Supplement: Supplementary file 2 [file e-65-0m445-Isup2.hkl]

# 
# h,k,l, Fc-squared, Fo-squared, sigma(Fo-squared) and status flag 
# 
data_I
_shelx_title ' I         P2(1)/n' 
_shelx_refln_list_code          4 
_shelx_F_calc_maximum      258.40 
_exptl_crystal_F_000      1115.78 
_reflns_d_resolution_high  0.8406 
 
loop_ 
 _symmetry_equiv_pos_as_xyz 
 'x, y, z' 
 '-x+1/2, y+1/2, -z+1/2' 
 '-x, -y, -z' 
 'x-1/2, -y-1/2, z-1/2' 
 
_cell_length_a    12.0300 
_cell_length_b     8.1444 
_cell_length_c    23.3810 
_cell_angle_alpha  90.000 
_cell_angle_beta  104.273 
_cell_angle_gamma  90.000 
 
_shelx_F_squared_multiplier     1.000 
 
loop_ 
 _refln_index_h 
 _refln_index_k 
 _refln_index_l 
 _refln_F_squared_calc 
 _refln_F_squared_meas 
 _refln_F_squared_sigma 
 _refln_observed_status 
   2   0   0     2282.01     2595.82     60.06 o 
   6   0   0     5447.05     5104.60    118.53 o 
   8   0   0      246.95      257.57     41.56 o 
  10   0   0        1.36       21.40     32.24 o 
  12   0   0     1510.54     1450.96    103.76 o 
   1   1   0     5683.80     5478.47     89.50 o 
   2   1   0     9254.06    10037.63    142.55 o 
   3   1   0     2805.52     2923.28     48.55 o 
   4   1   0    10436.22    10328.72    139.59 o 
   5   1   0      357.91      314.14     16.41 o 
   6   1   0     4725.31     4620.29     77.65 o 
   7   1   0     1627.31     1615.88     40.54 o 
   8   1   0       12.29       16.50     17.84 o 
   9   1   0     1481.06     1317.51     58.66 o 
  10   1   0      424.66      453.49     56.02 o 
  11   1   0      666.49      754.06     64.93 o 
  12   1   0       25.48       29.24     40.59 o 
  13   1   0        5.62      -28.74     28.34 o 
   0   2   0     1233.48     1481.88     54.33 o 
   1   2   0     9119.34     9282.16    122.79 o 
   2   2   0    58346.85    63833.11   1410.43 o 
   3   2   0      160.39      185.53     10.19 o 
   4   2   0      893.90      945.69     25.74 o 
   5   2   0     2174.23     1963.23     66.07 o 
   6   2   0     1029.51      989.97     31.95 o 
   7   2   0     2404.95     2629.48     58.21 o 
   8   2   0      493.89      503.95     27.15 o 
   9   2   0      585.08      652.18     45.25 o 
  10   2   0      192.45      142.43     38.14 o 
  11   2   0      429.13      471.50     45.46 o 
  12   2   0       20.84       18.65     28.70 o 
  13   2   0      180.58      154.89     38.99 o 
   2   3   0    16979.19    16432.85    264.03 o 
   3   3   0     1512.32     1288.05     31.99 o 
   4   3   0     3181.78     2941.57     55.03 o 
   5   3   0     1082.60     1048.11     25.67 o 
   6   3   0       15.14       -0.36     11.14 o 
   7   3   0        8.74       -0.09     12.91 o 
   8   3   0     3584.16     3432.48     75.10 o 
   9   3   0      147.21      189.40     32.14 o 
  10   3   0      648.42      671.79     49.70 o 
  11   3   0        2.45      -14.90     23.70 o 
  12   3   0       88.15       69.12     31.34 o 
  13   3   0       31.99       46.01     43.70 o 
   0   4   0     2387.49     2009.86     81.32 o 
   1   4   0     5130.16     4980.15     78.94 o 
   2   4   0     1327.98     1384.61     37.12 o 
   3   4   0     3052.21     3360.09     55.99 o 
   4   4   0     7000.85     7506.50    101.60 o 
   5   4   0     2832.75     2886.86     52.64 o 
   6   4   0     2236.75     2267.55     57.61 o 
   7   4   0     1560.97     1601.67     50.09 o 
   8   4   0      101.43       91.09     19.80 o 
   9   4   0        5.46        1.59     15.71 o 
  10   4   0        0.09       28.11     25.23 o 
  11   4   0        3.54      -25.56     31.58 o 
  12   4   0      209.08      191.13     39.03 o 
   1   5   0      618.10      609.57     34.59 o 
   2   5   0        2.34       10.93     13.88 o 
   3   5   0      734.16      615.79     29.83 o 
   4   5   0      887.14      931.22     30.89 o 
   5   5   0      813.64      807.93     28.65 o 
   6   5   0        0.50       14.21     14.80 o 
   7   5   0       53.91       52.82     18.58 o 
   8   5   0      346.96      332.72     60.57 o 
   9   5   0       83.00       81.83     22.46 o 
  10   5   0      188.90      131.75     39.76 o 
  11   5   0       88.32       86.25     33.73 o 
   0   6   0     2462.16     2152.72     69.79 o 
   1   6   0       58.29       67.55     14.34 o 
   2   6   0      529.04      618.28     39.20 o 
   3   6   0      340.34      334.06     31.75 o 
   4   6   0       64.23       35.97     18.97 o 
   5   6   0        3.13       31.33     17.80 o 
   6   6   0     4120.08     4198.80     92.56 o 
   7   6   0       33.13       32.64     18.48 o 
   8   6   0      152.94      149.01     26.28 o 
   9   6   0       29.97       24.23     21.09 o 
  10   6   0       55.90       56.29     31.87 o 
   1   7   0       12.43      -15.96     14.01 o 
   2   7   0      296.10      301.54     25.60 o 
   3   7   0     1655.75     1645.81     45.96 o 
   4   7   0      201.75      127.18     52.85 o 
   5   7   0        9.79       25.20     19.51 o 
   6   7   0        2.24       -8.47     18.37 o 
   7   7   0        0.65       17.33     20.70 o 
   8   7   0      135.99      148.83     28.81 o 
   0   8   0       12.29       16.71     27.06 o 
   1   8   0      544.78      559.60     45.64 o 
   2   8   0      242.91      265.98     35.46 o 
   3   8   0        0.03       -1.16     18.98 o 
   4   8   0      157.26      139.57     31.76 o 
   5   8   0       94.78       85.01     29.51 o 
   6   8   0       88.73       79.75     45.36 o 
   7   8   0      229.58      247.19     33.50 o 
   1   9   0        8.49       -9.61     21.32 o 
   2   9   0       87.96       59.34     52.88 o 
   3   9   0        2.03       -6.19     22.21 o 
   4   9   0      278.09      373.20     67.03 o 
   5   9   0       32.02       94.23     48.60 o 
 -13   0   1       90.91      102.93     49.64 o 
 -11   0   1     1590.05     1505.29     98.58 o 
  -9   0   1     5287.73     5696.76    187.91 o 
  -7   0   1      506.16      556.00     47.50 o 
  -5   0   1     2751.40     3377.90     64.71 o 
  -3   0   1     5448.49     5514.77     91.27 o 
   1   0   1     9988.00    11004.44    236.44 o 
   3   0   1    16803.99    18962.02    287.40 o 
   5   0   1     1196.29      994.17     28.64 o 
   7   0   1        0.19        0.47      7.79 o 
   9   0   1     1619.35     1364.18     84.15 o 
  11   0   1      172.21      167.96     47.84 o 
  13   0   1       15.40       19.67     40.87 o 
 -13   1   1        0.72        8.02     26.58 o 
 -12   1   1      755.80      712.27    122.33 o 
 -11   1   1      719.50      760.55     52.90 o 
 -10   1   1      103.89      135.60     32.34 o 
  -9   1   1      789.56      923.26     98.24 o 
  -8   1   1      203.52      210.33     28.26 o 
  -7   1   1        2.82       16.34      9.23 o 
  -6   1   1     1195.59     1076.54     30.73 o 
  -5   1   1      116.75      135.61     12.02 o 
  -4   1   1     6794.17     6929.83     98.97 o 
  -3   1   1    12917.98    14158.25    180.64 o 
  -2   1   1    12480.55    13532.35    168.76 o 
   0   1   1    34092.56    35202.29    517.16 o 
   1   1   1      821.62      842.31     20.51 o 
   2   1   1     5012.91     5515.02     65.17 o 
   3   1   1      949.22      967.64     18.82 o 
   4   1   1     2490.43     2702.01     49.07 o 
   5   1   1      282.05      327.36     17.03 o 
   6   1   1     2650.78     2703.84     64.29 o 
   7   1   1      564.11      598.61     24.97 o 
   8   1   1      422.48      311.03     32.33 o 
   9   1   1        0.78       15.59     20.26 o 
  10   1   1       53.91       48.11     26.40 o 
  11   1   1       11.28      -26.16     22.64 o 
  12   1   1      195.43      146.50     51.88 o 
  13   1   1       49.73        4.99     29.61 o 
 -13   2   1       48.61       71.15     30.83 o 
 -12   2   1        1.94      -29.95     27.06 o 
 -11   2   1      256.86      199.50     82.22 o 
 -10   2   1     3085.92     3091.08     96.67 o 
  -9   2   1      217.19      255.30     32.73 o 
  -8   2   1      717.30      641.20     29.71 o 
  -7   2   1      516.57      541.32     26.01 o 
  -6   2   1      126.47      192.05     30.79 o 
  -5   2   1     2277.44     2215.35     47.45 o 
  -4   2   1     9576.52     9101.50    108.02 o 
  -3   2   1     9040.63     9512.14    110.98 o 
  -2   2   1    48537.12    55813.94    657.56 o 
  -1   2   1       50.43       27.70      9.87 o 
   0   2   1    42631.55    39714.84    588.60 o 
   1   2   1       63.57       86.60     14.46 o 
   2   2   1    66770.14    67795.71    702.13 o 
   3   2   1      858.10      798.70     19.41 o 
   4   2   1      485.78      549.21     16.19 o 
   8   2   1     2043.26     2129.50     54.12 o 
   9   2   1      273.95      264.89     34.80 o 
  10   2   1      438.37      379.15     39.90 o 
  11   2   1       63.05       77.51     28.76 o 
  12   2   1      321.40      351.23     44.35 o 
  13   2   1        2.61      -39.15     26.10 o 
 -13   3   1      312.43      287.31     45.99 o 
 -12   3   1        5.80       23.23     26.96 o 
 -11   3   1       63.71       74.92     29.44 o 
 -10   3   1      220.50      268.53     37.21 o 
  -9   3   1      221.04      295.63     51.20 o 
  -8   3   1       84.33       62.51     16.66 o 
  -7   3   1     1855.20     1860.78     50.07 o 
  -6   3   1      309.56      271.57     20.56 o 
  -5   3   1      942.72      850.55     35.34 o 
  -4   3   1     9966.62    10989.63    132.17 o 
  -3   3   1     3969.93     3905.09     57.62 o 
  -1   3   1      417.63      529.92     25.80 o 
   0   3   1        0.01       -8.35      5.56 o 
   2   3   1       80.38      114.83     14.60 o 
   3   3   1     3829.32     4024.16     59.31 o 
   4   3   1      482.51      583.17     19.46 o 
   5   3   1      584.94      484.29     18.17 o 
   6   3   1      225.22      186.97     18.47 o 
   7   3   1     3375.02     3345.04     72.07 o 
   8   3   1       24.16       36.11     14.94 o 
   9   3   1       10.01      -28.06     28.34 o 
  10   3   1       36.66      -11.97     23.36 o 
  11   3   1       12.48      -10.52     34.79 o 
  12   3   1       19.48       35.30     29.46 o 
  13   3   1      117.97      112.89     54.05 o 
 -12   4   1       39.60       78.27     54.61 o 
 -11   4   1       27.22        5.74     25.77 o 
 -10   4   1      466.64      564.33     65.13 o 
  -9   4   1      523.66      504.47     32.80 o 
  -8   4   1     2192.72     1998.89     79.29 o 
  -7   4   1      231.43      260.08     23.76 o 
  -6   4   1        7.62        1.20     11.99 o 
  -5   4   1      470.45      539.96     22.15 o 
  -4   4   1    15894.46    16497.82    193.81 o 
  -3   4   1     2182.74     2114.16     41.59 o 
  -2   4   1     2335.77     2195.53     49.01 o 
  -1   4   1       13.86       20.43     10.95 o 
   0   4   1      714.48      746.79     25.28 o 
   1   4   1      324.87      331.15     16.94 o 
   2   4   1      117.08      112.19     13.47 o 
   3   4   1      543.76      502.76     20.60 o 
   4   4   1     8314.91     7686.22    103.39 o 
   5   4   1      319.97      353.06     18.69 o 
   6   4   1       11.79        6.91     13.23 o 
   7   4   1      138.86       95.81     25.40 o 
   8   4   1      363.72      367.81     52.35 o 
   9   4   1      165.37      203.78     25.04 o 
  10   4   1      380.10      370.28     42.27 o 
  11   4   1       92.30       50.56     46.56 o 
  12   4   1       44.46       61.40     30.23 o 
 -11   5   1       26.37      -15.10     26.47 o 
 -10   5   1      163.42      138.87     32.64 o 
  -9   5   1       34.79       37.57     21.28 o 
  -8   5   1      355.82      365.24     30.35 o 
  -7   5   1      462.09      483.72     31.85 o 
  -6   5   1     2656.40     2788.84     68.48 o 
  -5   5   1       62.53       76.90     14.05 o 
  -4   5   1      201.47      165.39     20.38 o 
  -3   5   1      139.68      122.55     14.17 o 
  -2   5   1       75.52       72.54     17.25 o 
  -1   5   1     1330.89     1591.45     34.24 o 
   0   5   1     5155.67     5278.62     89.57 o 
   1   5   1      230.67      188.04     16.05 o 
   2   5   1       49.64       44.74     15.87 o 
   3   5   1      356.12      284.21     22.97 o 
   4   5   1      684.18      758.77     42.98 o 
   5   5   1     3317.00     3085.37     58.70 o 
   6   5   1     1219.70     1051.09     42.58 o 
   7   5   1       14.86      -12.09     16.22 o 
   8   5   1      431.09      461.09     33.31 o 
   9   5   1      308.84      317.68     30.22 o 
  10   5   1       72.00       16.23     52.36 o 
  11   5   1       17.76       47.81     31.39 o 
 -11   6   1      183.44      204.65    107.45 o 
 -10   6   1       13.90      -20.89     19.13 o 
  -9   6   1      109.09      117.05     24.81 o 
  -8   6   1        4.90       15.43     22.82 o 
  -7   6   1      151.97      210.22     26.51 o 
  -6   6   1     1090.57     1205.27     48.10 o 
  -5   6   1     1612.33     1664.45     53.83 o 
  -4   6   1      282.19      320.71     22.35 o 
  -3   6   1     2558.87     2696.89     84.88 o 
  -2   6   1       27.68        5.32     11.77 o 
  -1   6   1      484.64      434.99     48.36 o 
   0   6   1        6.06       19.24     13.11 o 
   1   6   1      248.57      223.83     27.07 o 
   2   6   1      417.70      421.00     34.19 o 
   3   6   1     1468.56     1498.25     59.60 o 
   4   6   1      322.58      337.26     19.72 o 
   5   6   1      768.39      736.99     46.30 o 
   6   6   1       18.07       39.28     18.02 o 
   7   6   1      104.44      107.91     23.37 o 
   8   6   1       18.87        1.24     18.78 o 
   9   6   1      319.74      293.78     32.51 o 
  10   6   1        9.10       12.07     23.02 o 
  -9   7   1      109.68      124.80     28.08 o 
  -8   7   1      239.89      242.29     32.70 o 
  -7   7   1        2.81       24.96     17.77 o 
  -6   7   1      825.21      831.84     50.30 o 
  -5   7   1        9.44       26.37     18.85 o 
  -4   7   1      127.36       92.43     16.58 o 
  -3   7   1       47.09       34.52     14.29 o 
  -2   7   1      711.68      752.29     36.22 o 
  -1   7   1        1.30       -2.26     33.27 o 
   0   7   1       22.13       -0.80     14.42 o 
   1   7   1      122.72      143.49     48.01 o 
   2   7   1       75.08       14.48     26.89 o 
   3   7   1       10.68       20.76     18.74 o 
   4   7   1      285.02      345.30     29.72 o 
   5   7   1      118.67      116.10     23.66 o 
   6   7   1      538.10      494.60     36.65 o 
   7   7   1       30.97       31.07     21.31 o 
   8   7   1       34.33       49.36     23.73 o 
   9   7   1        4.37       27.13     24.94 o 
  -7   8   1       61.20       36.12     28.30 o 
  -6   8   1       67.13       55.00     28.27 o 
  -5   8   1       22.81        0.29     23.64 o 
  -4   8   1      599.86      647.45     49.16 o 
  -3   8   1      206.39      171.50     35.73 o 
  -2   8   1      431.84      551.30     44.79 o 
  -1   8   1      110.19      118.81     27.88 o 
   0   8   1       23.31       37.47     21.01 o 
   1   8   1      146.42      103.78     27.22 o 
   2   8   1      239.69      191.53     31.85 o 
   3   8   1      204.45      225.14     28.23 o 
   4   8   1      472.89      475.46     44.18 o 
   5   8   1       38.15       61.36     29.64 o 
   6   8   1       48.23       15.11     28.06 o 
   7   8   1       44.77       38.07     30.12 o 
  -5   9   1       12.78      -13.60     39.69 o 
  -4   9   1        3.36      -41.35     30.37 o 
  -3   9   1        0.10       12.17     23.98 o 
  -2   9   1       43.69       26.37     42.01 o 
  -1   9   1      364.17      399.10     44.83 o 
   0   9   1       16.56        2.40     21.82 o 
   1   9   1       77.59       85.39     28.33 o 
   2   9   1       86.71       76.77     28.34 o 
   3   9   1        9.14       25.82     36.04 o 
   4   9   1        0.20      -33.62     32.52 o 
 -14   0   2      233.89      308.72     68.48 o 
 -12   0   2     1939.43     1806.69    116.67 o 
 -10   0   2      363.69      513.68     61.44 o 
  -8   0   2      678.85      553.45     53.92 o 
  -6   0   2     4577.04     5000.88     91.58 o 
  -4   0   2      173.29      184.85     25.99 o 
  -2   0   2     1639.33     2009.86     50.19 o 
   2   0   2    30048.23    33183.16    490.38 o 
   4   0   2     1875.89     1894.50     43.41 o 
   6   0   2     2693.87     2580.46    169.75 o 
   8   0   2     3016.84     3195.10    128.47 o 
  10   0   2        4.41       15.19     32.38 o 
  12   0   2        1.83      -10.98     38.11 o 
 -14   1   2       90.70       48.46     31.34 o 
 -13   1   2      147.90      173.12     44.70 o 
 -12   1   2      203.53      192.69     36.36 o 
 -11   1   2      995.96     1029.56    127.57 o 
 -10   1   2      861.03      935.70     58.58 o 
  -9   1   2     2103.05     2106.80     73.73 o 
  -8   1   2        1.65       19.87     29.41 o 
  -7   1   2     1077.27     1085.55     32.42 o 
  -5   1   2     1619.57     1918.76     39.87 o 
  -4   1   2      852.28      787.53     33.91 o 
  -3   1   2    18006.53    18820.47    202.31 o 
  -2   1   2    10978.59    11778.99    147.05 o 
   0   1   2     3055.76     3180.99     86.53 o 
   1   1   2      963.52      898.69     37.21 o 
   2   1   2     2284.57     2391.44     34.09 o 
   3   1   2     1930.86     1781.33     31.45 o 
   4   1   2      665.19      768.93     18.96 o 
   5   1   2       86.28       76.33      9.49 o 
   7   1   2       56.56       52.69     14.90 o 
   8   1   2      100.04       56.84     21.91 o 
   9   1   2      958.83      978.70     57.37 o 
  10   1   2      255.38      233.44     44.63 o 
  11   1   2       69.83       51.96     28.28 o 
  12   1   2       69.28       63.12     39.11 o 
  13   1   2       25.79        4.74     30.14 o 
 -13   2   2      272.39      244.34     41.35 o 
 -12   2   2       47.99       52.89     29.48 o 
 -11   2   2      458.46      493.55     46.27 o 
 -10   2   2      524.47      488.14     41.25 o 
  -9   2   2      829.39      879.91     49.15 o 
  -8   2   2      678.98      691.77     31.02 o 
  -7   2   2     7781.89     7778.16    124.09 o 
  -6   2   2       53.24       60.61      9.26 o 
  -4   2   2     2562.74     2389.61     44.26 o 
  -3   2   2      916.40      984.35     47.34 o 
  -2   2   2    40768.70    42715.75    446.83 o 
  -1   2   2     5105.66     5456.09     67.47 o 
   0   2   2      861.92      859.53     27.94 o 
   1   2   2     8939.66     9118.93    120.87 o 
   2   2   2     5484.74     6158.67     76.69 o 
   3   2   2       20.07       18.79      5.79 o 
   4   2   2       14.65       13.73      6.54 o 
   5   2   2      743.88      706.94     19.96 o 
   6   2   2      401.74      378.90     22.20 o 
   7   2   2     1379.48     1367.17     41.22 o 
   8   2   2       34.21       30.55     13.36 o 
   9   2   2      173.47      148.46     30.16 o 
  10   2   2       74.47       55.92     31.10 o 
  11   2   2       97.96      108.66     32.19 o 
  12   2   2       38.03      -13.23     25.28 o 
  13   2   2       55.82       27.89     32.54 o 
 -13   3   2        0.38      -38.57     25.71 o 
 -12   3   2      101.53      127.18     33.58 o 
 -11   3   2      139.19      164.39     33.09 o 
 -10   3   2      877.00      849.72     52.72 o 
  -9   3   2        2.70       -8.32     14.96 o 
  -8   3   2     1360.15     1405.30     45.17 o 
  -7   3   2     1533.10     1593.05     48.97 o 
  -6   3   2      975.61      984.60     33.86 o 
  -5   3   2      102.86       98.23     10.14 o 
  -4   3   2     4344.37     4060.02     59.80 o 
  -3   3   2     1821.28     1706.74     32.92 o 
  -2   3   2     4678.34     5064.07    225.05 o 
  -1   3   2      716.16      649.35     21.93 o 
   0   3   2      205.90      174.71     12.00 o 
   2   3   2     4680.19     4638.06     90.85 o 
   4   3   2      738.89      642.54     20.80 o 
   5   3   2      634.79      518.70     19.73 o 
   6   3   2       29.06       32.44     12.53 o 
   7   3   2      202.36      180.57     26.26 o 
   8   3   2      132.00      125.84     19.21 o 
   9   3   2      324.38      346.65     59.82 o 
  10   3   2      913.58      869.63     54.70 o 
  11   3   2       26.93      -10.87     31.96 o 
  12   3   2      199.61      167.44     37.42 o 
 -12   4   2       13.62       16.05     28.18 o 
 -11   4   2        8.65       31.70     24.62 o 
 -10   4   2      485.62      468.72     62.30 o 
  -9   4   2      409.27      422.31     30.99 o 
  -8   4   2     2188.73     2158.69     59.87 o 
  -7   4   2     1658.67     1594.00    107.94 o 
  -6   4   2       58.47       67.86     15.99 o 
  -5   4   2     1709.95     1825.82     39.35 o 
  -4   4   2    13508.69    14052.25    168.39 o 
  -3   4   2       15.44        3.40      7.48 o 
  -2   4   2      744.56      653.80     25.60 o 
  -1   4   2     3678.19     4026.70     70.50 o 
   0   4   2       76.23      125.31     15.79 o 
   1   4   2      797.19      685.62     23.54 o 
   2   4   2     3902.57     4158.88     68.36 o 
   3   4   2      452.30      469.45     19.71 o 
   4   4   2     1927.05     1869.95     39.94 o 
   5   4   2     1346.42     1405.39     34.56 o 
   6   4   2       22.02        2.96     12.33 o 
   7   4   2      737.45      749.18     70.01 o 
   8   4   2      727.67      740.01     37.69 o 
   9   4   2      243.16      281.68     39.57 o 
  10   4   2       14.44        4.48     34.83 o 
  11   4   2        0.26      -25.10     25.54 o 
  12   4   2        2.49      -40.68     31.24 o 
 -12   5   2       14.27        9.12     23.11 o 
 -11   5   2      178.12      186.30     73.56 o 
 -10   5   2      272.87      235.23     45.49 o 
  -9   5   2      257.54      245.30     28.47 o 
  -8   5   2      425.21      351.39     29.66 o 
  -7   5   2      285.92      343.95     54.27 o 
  -6   5   2      312.85      265.14     24.93 o 
  -5   5   2     1420.95     1349.58     40.86 o 
  -4   5   2     2311.79     2400.11     49.37 o 
  -3   5   2      206.88      212.19     15.11 o 
  -2   5   2       18.30        5.00     10.31 o 
  -1   5   2      345.16      344.72     21.81 o 
   0   5   2      397.82      486.24     24.31 o 
   1   5   2      273.20      279.08     18.37 o 
   2   5   2      113.71      105.61     19.23 o 
   3   5   2     2845.34     2954.39     55.71 o 
   4   5   2      211.66      214.12     17.47 o 
   5   5   2        7.92       -0.37     10.15 o 
   6   5   2       10.80        5.15     15.63 o 
   7   5   2       12.43       26.33     17.31 o 
   8   5   2      134.77      108.16     42.94 o 
   9   5   2      352.91      315.39     31.03 o 
  10   5   2       68.38       92.45     31.43 o 
  11   5   2       86.20       83.17     46.46 o 
 -11   6   2       10.19       17.85     24.45 o 
 -10   6   2        0.27      -15.38     17.84 o 
  -9   6   2       34.40       59.94     22.88 o 
  -8   6   2       14.16       28.14     19.63 o 
  -7   6   2        0.91      -31.11     29.91 o 
  -6   6   2     6892.92     6678.40    107.51 o 
  -5   6   2       52.32       64.81     16.25 o 
  -4   6   2        3.18       18.21     10.84 o 
  -3   6   2       11.94       -2.47     11.00 o 
  -2   6   2      325.61      297.18     23.19 o 
  -1   6   2       80.65       55.45     14.82 o 
   0   6   2     1727.03     2081.04     52.55 o 
   1   6   2      306.68      298.99     29.41 o 
   2   6   2       39.22       12.14     16.05 o 
   3   6   2       38.37       18.50     13.21 o 
   4   6   2      129.02      116.18     16.52 o 
   5   6   2      227.30      218.28     28.22 o 
   6   6   2      901.54      957.30     43.97 o 
   7   6   2        0.33       13.91     17.42 o 
   8   6   2      112.95      130.10     30.76 o 
   9   6   2       15.90       34.16     22.55 o 
  10   6   2       30.63       60.61     30.46 o 
  -9   7   2       15.89       32.92     38.07 o 
  -8   7   2      177.13      185.25     29.40 o 
  -7   7   2        0.50       16.06     19.59 o 
  -6   7   2       75.39       88.48     22.78 o 
  -5   7   2      559.40      599.49     82.12 o 
  -4   7   2      339.48      375.63     28.93 o 
  -3   7   2      370.42      342.98     23.74 o 
  -2   7   2      123.26      120.57     19.95 o 
  -1   7   2      254.63      373.62     41.83 o 
   0   7   2        3.71       -6.60     15.27 o 
   1   7   2      451.22      531.49     65.58 o 
   2   7   2        9.86        2.93     17.50 o 
   3   7   2       65.57       59.38     22.94 o 
   4   7   2      152.41      145.03     27.95 o 
   5   7   2      339.22      310.09     33.30 o 
   6   7   2       18.55        4.50     18.77 o 
   7   7   2      107.98      115.68     28.55 o 
   8   7   2        4.31        2.07     20.73 o 
   9   7   2       44.02       23.25     24.39 o 
  -8   8   2      407.51      306.76     37.61 o 
  -7   8   2       50.99       44.14     30.37 o 
  -6   8   2        2.43      -23.51     23.60 o 
  -5   8   2      127.03      110.57     40.38 o 
  -4   8   2       10.27       26.84     24.79 o 
  -3   8   2       69.63       28.35     21.10 o 
  -2   8   2        9.41       23.26     27.96 o 
  -1   8   2       99.38       77.68     25.36 o 
   0   8   2      119.59      158.87     30.23 o 
   1   8   2      376.03      376.49     40.05 o 
   2   8   2        6.17        6.37     39.14 o 
   3   8   2        0.23      -19.24     16.70 o 
   4   8   2       26.05       -3.48     24.97 o 
   5   8   2       29.26       84.69     30.16 o 
   6   8   2        1.25      -24.24     24.60 o 
   7   8   2      131.57      132.27     35.70 o 
  -5   9   2        5.93       -4.21     44.94 o 
  -4   9   2      401.69      479.72     73.38 o 
  -3   9   2       18.62       12.32     24.03 o 
  -2   9   2       32.57       97.56     28.95 o 
  -1   9   2       11.86       34.21     25.29 o 
   0   9   2       39.48       22.22     24.47 o 
   1   9   2       29.53       56.24     26.26 o 
   2   9   2      124.11       54.99     30.02 o 
   3   9   2        0.57       15.60     35.14 o 
   4   9   2      151.23      140.42     49.98 o 
 -13   0   3        8.27       24.65     43.22 o 
 -11   0   3     2237.01     2427.86    121.98 o 
  -9   0   3     2594.30     2348.40    107.21 o 
  -7   0   3      238.57      231.93     26.13 o 
  -5   0   3     7386.67     6476.21    170.20 o 
  -3   0   3     5145.40     5712.65     81.75 o 
  -1   0   3     6037.31     6805.10    154.22 o 
   1   0   3      396.99      451.69     24.16 o 
   3   0   3     4206.83     4008.44     75.08 o 
   5   0   3     2318.52     2489.73     57.08 o 
   7   0   3      271.44      259.87     19.21 o 
   9   0   3      395.49      567.39     61.51 o 
  11   0   3      389.07      314.45     58.40 o 
  13   0   3        0.53       31.00     43.22 o 
 -14   1   3      301.75      330.63     47.36 o 
 -13   1   3      271.67      249.81     31.29 o 
 -12   1   3     1042.82     1017.23     48.54 o 
 -11   1   3       32.25       21.91     24.79 o 
 -10   1   3        0.08      -11.80     21.53 o 
  -9   1   3      500.49      472.00     28.33 o 
  -8   1   3      299.71      215.45     19.55 o 
  -7   1   3     1761.83     1764.79     35.78 o 
  -5   1   3      164.07      187.81     11.22 o 
  -4   1   3     2420.98     2300.47     30.15 o 
  -3   1   3     8487.07     9510.23    107.49 o 
  -2   1   3     3338.93     3451.13     44.62 o 
  -1   1   3    14891.70    16416.10    175.03 o 
   0   1   3    10649.49    11657.26    181.05 o 
   1   1   3     8861.77     9500.55    152.01 o 
   2   1   3      842.13      760.14     17.75 o 
   3   1   3       56.97       62.54      9.02 o 
   4   1   3       54.41       73.79     12.06 o 
   5   1   3     1250.79     1168.62     25.42 o 
   6   1   3      941.36      778.30     20.93 o 
   7   1   3     1672.89     1662.27     43.27 o 
   8   1   3     1321.80     1399.91     70.48 o 
   9   1   3      388.75      458.38     40.76 o 
  10   1   3      539.89      507.39    111.32 o 
  11   1   3        3.53       16.79     26.01 o 
  12   1   3      100.27       70.98     31.35 o 
  13   1   3       16.44       33.57     33.72 o 
 -13   2   3      144.84       85.72     25.68 o 
 -12   2   3       89.33      108.00     32.44 o 
 -11   2   3      303.83      321.18     78.84 o 
 -10   2   3      484.06      545.05     44.13 o 
  -9   2   3      769.58      584.12     52.33 o 
  -8   2   3     1019.77     1074.35     36.96 o 
  -7   2   3       20.12       18.72      9.42 o 
  -6   2   3     2012.55     1865.21     35.59 o 
  -5   2   3     1165.20     1256.49     24.93 o 
  -4   2   3      127.14      150.37     12.18 o 
  -3   2   3      122.97      115.55      7.90 o 
  -2   2   3    30386.85    27385.13   1025.41 o 
  -1   2   3     3373.80     3690.69     57.68 o 
   1   2   3        1.81        0.09      6.13 o 
   2   2   3     2285.11     2255.32     42.68 o 
   3   2   3       20.17       19.81      5.96 o 
   4   2   3     2308.26     2092.39     37.05 o 
   5   2   3     2182.83     1990.40     37.38 o 
   6   2   3      513.28      514.46     19.00 o 
   7   2   3        0.18       13.94     12.24 o 
   8   2   3      202.44      179.12     19.84 o 
   9   2   3       14.00        8.79     30.72 o 
  10   2   3      831.02      932.79     57.59 o 
  11   2   3        7.82      -10.77     24.48 o 
  12   2   3       50.99        0.02     39.83 o 
  13   2   3        0.12      -39.96     26.64 o 
 -13   3   3      696.67      677.93     72.23 o 
 -12   3   3       98.86      105.61     33.39 o 
 -11   3   3        7.34      -30.20     38.45 o 
 -10   3   3      724.78      618.08     47.25 o 
  -9   3   3      742.96      707.47     34.92 o 
  -8   3   3       32.16       30.66     14.40 o 
  -7   3   3     3654.23     3522.93     72.64 o 
  -6   3   3      147.78      196.53     19.77 o 
  -5   3   3      242.71      285.04     14.60 o 
  -2   3   3      926.26      960.55     20.65 o 
  -1   3   3     2136.92     1759.24     37.97 o 
   0   3   3       14.15       30.47     13.12 o 
   1   3   3     1002.45     1233.85     24.80 o 
   2   3   3        7.05        0.99      5.55 o 
   3   3   3      128.69      171.64     12.07 o 
   4   3   3      200.22      198.35     13.05 o 
   5   3   3     3287.64     3242.41     55.22 o 
   6   3   3      296.54      238.25     26.97 o 
   7   3   3     1158.80     1123.69     40.65 o 
   8   3   3       14.73       36.10     14.95 o 
   9   3   3     1213.50     1239.03     61.94 o 
  10   3   3        1.41       13.46     23.95 o 
  11   3   3       22.89       16.82     27.60 o 
  12   3   3       10.23       36.46     75.28 o 
 -12   4   3       46.59       47.41     23.98 o 
 -11   4   3       59.25       50.90     27.80 o 
 -10   4   3      442.62      454.48     43.03 o 
  -9   4   3       83.47       82.91     20.65 o 
  -8   4   3      435.27      413.71     37.07 o 
  -7   4   3        9.16        2.15     14.45 o 
  -6   4   3       35.52       28.69     13.59 o 
  -5   4   3     1606.80     1675.36     37.41 o 
  -4   4   3     7509.61     7431.75     89.78 o 
  -3   4   3      216.18      206.26     22.22 o 
  -2   4   3     1971.28     2011.49     53.25 o 
  -1   4   3      524.44      430.26     21.12 o 
   0   4   3      701.02      694.39     25.14 o 
   1   4   3      115.12      117.41     12.57 o 
   2   4   3       39.30       23.09      7.25 o 
   3   4   3      489.46      492.39     20.41 o 
   4   4   3      257.61      327.86     20.34 o 
   5   4   3      918.67      923.82     28.62 o 
   6   4   3      339.11      327.78     25.11 o 
   7   4   3      160.37      158.38     21.75 o 
   8   4   3       24.20       25.53     16.81 o 
   9   4   3      202.40      174.14     24.43 o 
  10   4   3      180.14      120.13     32.16 o 
  11   4   3       82.30      101.53     32.30 o 
  12   4   3      250.50      213.74     43.55 o 
 -12   5   3       19.60        6.61     25.85 o 
 -11   5   3       55.60       65.48     24.88 o 
 -10   5   3       27.54       28.16     20.36 o 
  -9   5   3      125.47      115.63     20.60 o 
  -8   5   3      753.26      757.39     39.44 o 
  -7   5   3       21.82       26.37     17.60 o 
  -6   5   3     2579.49     2464.94     55.05 o 
  -5   5   3      700.92      693.99     24.45 o 
  -4   5   3       90.02       98.23     12.73 o 
  -3   5   3      262.53      312.52     18.85 o 
  -2   5   3        1.56        8.31     10.78 o 
  -1   5   3        4.04        2.07     10.27 o 
   0   5   3       41.90       44.31     12.64 o 
   1   5   3      285.13      279.90     19.58 o 
   2   5   3        3.36        7.61     10.02 o 
   3   5   3      275.38      221.92     20.42 o 
   4   5   3       32.05       28.47     11.22 o 
   5   5   3        0.29       -0.65     12.85 o 
   6   5   3      407.19      551.85     39.05 o 
   7   5   3     1033.94      888.98     41.47 o 
   8   5   3      465.45      461.13     33.83 o 
   9   5   3       48.12       69.89     28.24 o 
  10   5   3      102.65       62.95     60.40 o 
  11   5   3       29.84       36.16     31.28 o 
 -11   6   3      185.68      191.83     39.22 o 
 -10   6   3       21.66       29.32     21.44 o 
  -9   6   3       60.47       72.63     19.59 o 
  -8   6   3       90.03       51.60     18.32 o 
  -7   6   3       32.40       33.69     16.57 o 
  -6   6   3      260.69      212.13     22.06 o 
  -5   6   3      514.26      513.48     27.74 o 
  -3   6   3     1437.49     1407.12     49.10 o 
  -2   6   3        0.70       11.19     15.62 o 
  -1   6   3      241.64      288.78     22.60 o 
   0   6   3      153.62      218.18     45.33 o 
   1   6   3        6.85      -13.07     13.72 o 
   2   6   3       72.97       90.63     21.26 o 
   3   6   3      602.86      656.43     40.16 o 
   4   6   3      346.82      325.18     22.93 o 
   5   6   3      494.56      519.64     52.14 o 
   6   6   3       61.38       31.01     18.09 o 
   7   6   3        6.17       27.72     18.70 o 
   8   6   3       18.50       20.07     20.10 o 
   9   6   3       90.67       95.94     25.26 o 
  10   6   3       26.78       10.43     29.10 o 
  -9   7   3       82.26       45.46     29.88 o 
  -8   7   3      204.59      201.10     31.21 o 
  -7   7   3      124.28      122.08     26.26 o 
  -6   7   3      593.74      534.13     38.47 o 
  -5   7   3       19.64       30.62     22.95 o 
  -4   7   3       73.36       64.24     18.83 o 
  -3   7   3      151.14      167.20     22.62 o 
  -2   7   3      862.21      791.89     37.47 o 
  -1   7   3       99.71       53.93     22.18 o 
   0   7   3       91.92       90.94     23.45 o 
   1   7   3      119.20      155.40     39.94 o 
   2   7   3      154.26      173.88     28.77 o 
   3   7   3      157.92      176.59     29.54 o 
   4   7   3       14.79        0.09     15.79 o 
   5   7   3       18.67       14.26     19.18 o 
   6   7   3      181.79      209.43     29.33 o 
   7   7   3        3.56       -6.72     19.89 o 
   8   7   3       72.93       66.98     25.52 o 
   9   7   3        4.77       20.69     24.40 o 
  -8   8   3      254.22      252.89     41.72 o 
  -7   8   3        1.38      -31.85     25.32 o 
  -6   8   3        7.93      -20.94     24.37 o 
  -5   8   3       31.81        9.96     45.25 o 
  -4   8   3      299.27      334.60     40.11 o 
  -3   8   3      136.36      144.18     29.53 o 
  -2   8   3       76.49       47.93     22.77 o 
  -1   8   3       12.31       20.72     22.44 o 
   0   8   3        0.71       -1.06     20.44 o 
   1   8   3        2.66      -14.01     19.66 o 
   2   8   3      183.02      199.82     49.32 o 
   3   8   3       82.06       41.32     21.24 o 
   4   8   3       56.13       49.81     27.71 o 
   5   8   3        0.54        5.70     25.19 o 
   6   8   3      141.60      152.56     37.46 o 
   7   8   3       29.07       29.15     31.31 o 
  -5   9   3       89.14       89.88     53.36 o 
  -4   9   3        0.22       -0.76     34.03 o 
  -3   9   3        4.98        4.60     29.65 o 
  -2   9   3        8.34       -9.69     22.33 o 
  -1   9   3       95.54       76.24     30.44 o 
   0   9   3       11.07      -16.83     22.97 o 
   1   9   3      147.79      213.54     39.09 o 
   2   9   3        0.76       -5.35     23.20 o 
   3   9   3        4.73       28.34     27.29 o 
   4   9   3       14.87       32.75     29.98 o 
 -14   0   4        4.69        3.93     42.46 o 
 -12   0   4     1739.44     1886.42    113.49 o 
 -10   0   4      310.12      388.39     34.78 o 
  -8   0   4      218.60      177.65     23.05 o 
  -6   0   4     4624.34     4274.66     68.30 o 
  -4   0   4      498.66      614.11     20.03 o 
  -2   0   4    23184.33    25609.14    526.45 o 
   0   0   4    14515.18    14379.30    315.21 o 
   2   0   4    10767.69    13018.76    205.26 o 
   4   0   4     1557.33     1516.73     50.57 o 
   6   0   4     1601.17     1708.43     47.88 o 
   8   0   4     1353.83     1209.41     79.73 o 
  10   0   4      276.29      439.40     61.92 o 
  12   0   4      334.87      455.28     69.59 o 
 -14   1   4      148.39      125.30     36.95 o 
 -13   1   4       51.93       53.94     23.71 o 
 -12   1   4      105.15       73.48     23.07 o 
 -11   1   4     1763.04     1783.03     71.61 o 
 -10   1   4      660.14      782.21     38.67 o 
  -9   1   4      325.48      350.09     22.15 o 
  -8   1   4      500.04      583.26     22.20 o 
  -7   1   4        2.41       15.23      8.61 o 
  -6   1   4        0.00       -2.21      6.36 o 
  -5   1   4     4362.55     3978.08     44.39 o 
  -4   1   4     3891.91     3727.85     41.08 o 
  -3   1   4     1153.68     1103.50     28.99 o 
  -2   1   4      455.87      443.39     15.31 o 
  -1   1   4     7851.94     7569.14    100.69 o 
   0   1   4     5309.59     5192.89     72.63 o 
   1   1   4     6094.88     6358.62    108.21 o 
   2   1   4       57.97       41.26      7.01 o 
   3   1   4     9867.95     9535.68    112.83 o 
   4   1   4       11.79        6.56     10.55 o 
   5   1   4    11607.13    11668.18    138.93 o 
   6   1   4      176.81      221.08     17.02 o 
   7   1   4     1122.21     1131.42     45.28 o 
   8   1   4        1.41      -19.19     17.80 o 
   9   1   4       10.69      -14.56     21.54 o 
  10   1   4      343.92      330.88     39.59 o 
  11   1   4      419.01      446.24     46.67 o 
  12   1   4      115.99      106.93     35.33 o 
  13   1   4       25.87       17.11     57.19 o 
 -13   2   4      166.24      218.11     31.74 o 
 -12   2   4       12.37       -1.36     22.16 o 
 -11   2   4      250.52      267.39     31.09 o 
 -10   2   4      344.65      360.82     30.73 o 
  -9   2   4     1118.47     1149.60     54.45 o 
  -7   2   4      310.81      337.48     17.24 o 
  -5   2   4     3601.76     3435.98     40.56 o 
  -4   2   4       17.56        7.37      5.43 o 
  -3   2   4        1.49       -6.96      4.83 o 
  -2   2   4       46.11       84.49     15.65 o 
  -1   2   4       59.73       33.66      7.83 o 
   0   2   4      826.89      825.31     22.50 o 
   1   2   4     6848.87     6352.11     76.68 o 
   2   2   4     3401.69     3063.78     45.80 o 
   3   2   4     2283.85     2461.74     44.01 o 
   4   2   4      323.17      285.48     14.21 o 
   6   2   4        8.42        5.24      8.61 o 
   7   2   4     3038.39     2955.68     65.22 o 
   8   2   4      655.17      653.10     46.77 o 
   9   2   4      314.87      300.00     37.29 o 
  10   2   4       97.41       88.53     38.69 o 
  11   2   4        0.27       -1.81     37.28 o 
  12   2   4      120.72       93.75     38.04 o 
 -13   3   4       44.24       21.24     22.40 o 
 -12   3   4       34.03       39.42     22.81 o 
 -11   3   4       94.03      111.06     24.75 o 
 -10   3   4      806.96      835.47     53.02 o 
  -9   3   4      155.53      175.14     30.28 o 
  -8   3   4      118.38       82.40     17.54 o 
  -7   3   4        3.74      -13.14     11.26 o 
  -6   3   4      204.00      214.07     19.31 o 
  -5   3   4      129.53      124.31     10.22 o 
  -4   3   4     2147.38     2086.19     34.47 o 
  -3   3   4      974.17      828.71     20.00 o 
  -2   3   4     1371.80     1144.62     25.02 o 
  -1   3   4      795.17      646.40     22.33 o 
   0   3   4      418.00      355.04     32.28 o 
   2   3   4       25.99       17.09      7.22 o 
   3   3   4     1307.60     1135.60     32.29 o 
   4   3   4     2166.12     2276.02     42.57 o 
   5   3   4      535.36      442.28     19.39 o 
   6   3   4     3027.85     2829.65     91.77 o 
   7   3   4      714.86      701.58     43.03 o 
   8   3   4       66.64       73.35     17.56 o 
   9   3   4        8.42      -20.33     20.60 o 
  10   3   4      452.87      480.38     46.64 o 
  11   3   4       25.88        5.27     26.87 o 
  12   3   4      572.06      637.85     69.28 o 
 -12   4   4       22.84        0.38     28.43 o 
 -11   4   4       18.73       10.53     19.35 o 
 -10   4   4        0.04      -24.81     16.54 o 
  -9   4   4      205.62      202.89     21.42 o 
  -8   4   4       50.23       51.21     15.71 o 
  -7   4   4     1969.64     2202.96     50.40 o 
  -6   4   4      945.10      990.68     31.94 o 
  -5   4   4      852.68      878.35     27.17 o 
  -4   4   4       53.51       56.86      9.93 o 
  -3   4   4      848.83      716.96     23.48 o 
  -2   4   4      104.19       74.96     12.55 o 
   0   4   4      467.50      397.15     26.36 o 
   1   4   4     1120.85     1222.43     28.01 o 
   2   4   4       10.66       18.66      7.52 o 
   3   4   4      590.49      598.41     26.27 o 
   4   4   4      767.00      741.90     25.50 o 
   5   4   4      102.37       84.45     16.19 o 
   6   4   4      696.96      603.13     32.41 o 
   7   4   4     1269.48     1179.69     99.31 o 
   8   4   4       12.03       10.68     15.88 o 
   9   4   4      252.22      234.34     30.57 o 
  10   4   4      105.50       85.35     30.73 o 
  11   4   4        1.58       13.01     46.70 o 
 -12   5   4       23.75       39.04     25.05 o 
 -11   5   4      273.83      322.74     34.71 o 
 -10   5   4        1.74       -9.08     13.26 o 
  -9   5   4      137.18      133.04     20.61 o 
  -8   5   4      315.52      290.42     24.33 o 
  -7   5   4       67.61       25.21     14.52 o 
  -6   5   4      267.05      300.18     22.41 o 
  -5   5   4     1040.52     1238.67     31.66 o 
  -4   5   4      647.53      714.06     24.29 o 
  -3   5   4      571.16      522.56     22.48 o 
  -2   5   4      408.90      343.24     33.75 o 
  -1   5   4      901.67      843.37     36.75 o 
   0   5   4      143.01      159.70     16.93 o 
   1   5   4      123.78      129.30     15.22 o 
   2   5   4      163.24      198.03     32.29 o 
   3   5   4      408.47      350.93     30.80 o 
   4   5   4      424.25      436.93     26.85 o 
   5   5   4      892.28      909.63     39.87 o 
   6   5   4      102.09       90.01     19.71 o 
   7   5   4       13.48       -9.17     15.37 o 
   8   5   4        3.53       18.04     18.26 o 
   9   5   4      170.82      196.80     28.12 o 
  10   5   4      149.19      222.98     40.28 o 
  11   5   4      402.62      327.13     47.22 o 
 -11   6   4        8.19       44.83     34.69 o 
 -10   6   4        7.97       -5.83     15.57 o 
  -9   6   4        0.12        9.86     19.47 o 
  -8   6   4      150.35      160.20     41.18 o 
  -7   6   4       19.21       -1.46     17.09 o 
  -6   6   4     1143.88     1202.35     48.73 o 
  -5   6   4       23.83        2.52     20.80 o 
  -4   6   4      429.13      431.91     37.21 o 
  -3   6   4        2.52       -6.64     10.62 o 
  -2   6   4       95.68      147.98     20.87 o 
  -1   6   4       63.26       51.74     14.69 o 
   0   6   4      414.21      336.09     25.02 o 
   1   6   4       11.21      -12.74     19.19 o 
   2   6   4      750.28      804.40     60.09 o 
   3   6   4        0.70       -0.21     12.68 o 
   4   6   4        0.65        0.53     10.52 o 
   5   6   4        1.22       -1.83     14.57 o 
   6   6   4       64.04       61.17     19.41 o 
   7   6   4       25.52       38.79     20.40 o 
   8   6   4      568.50      735.32     44.43 o 
   9   6   4       29.70        6.06     21.65 o 
  10   6   4       54.37       55.27     49.08 o 
  -9   7   4       55.73       63.89     25.87 o 
  -8   7   4      189.59      185.81     30.46 o 
  -7   7   4        0.60        9.98     20.34 o 
  -6   7   4        6.89       -8.98     18.07 o 
  -5   7   4        1.55      -12.43     20.55 o 
  -4   7   4       40.08       14.51     16.68 o 
  -3   7   4      528.49      635.33     35.33 o 
  -2   7   4        2.15      -10.94     13.59 o 
  -1   7   4       38.97       29.91     22.40 o 
   0   7   4        0.08       -8.65     13.69 o 
   1   7   4        5.36       25.32     19.13 o 
   2   7   4      233.72      157.58     28.82 o 
   3   7   4      771.96      742.25     48.27 o 
   4   7   4       38.97       28.36     24.99 o 
   5   7   4      128.16      139.19     31.09 o 
   6   7   4      188.55      194.52     37.03 o 
   7   7   4      123.87      107.16     26.03 o 
   8   7   4        3.79        3.25     21.88 o 
  -8   8   4      437.75      423.11     41.82 o 
  -7   8   4       25.00       52.33     31.45 o 
  -6   8   4       30.91        3.36     26.44 o 
  -5   8   4       78.16       75.62     43.73 o 
  -4   8   4       83.92      148.40     39.07 o 
  -3   8   4       13.27        1.16     20.08 o 
  -2   8   4        5.63       24.89     21.84 o 
  -1   8   4       57.67       41.10     19.23 o 
   0   8   4        0.86      -23.10     18.70 o 
   1   8   4      282.62      362.98     40.89 o 
   2   8   4      122.75      113.41     60.16 o 
   3   8   4        6.78       -5.34     18.04 o 
   4   8   4        1.04       27.76     53.74 o 
   5   8   4        1.44       10.34     25.90 o 
   6   8   4        2.74      -27.43     43.08 o 
   7   8   4      107.93      123.50     40.11 o 
  -5   9   4        8.28        9.25     40.80 o 
  -4   9   4      144.43       80.68     31.43 o 
  -3   9   4        8.25        0.23     20.60 o 
  -2   9   4       87.82       96.96     31.41 o 
  -1   9   4        1.32        2.67     25.02 o 
   0   9   4        2.25      -10.03     24.26 o 
   1   9   4        9.95      -17.94     24.67 o 
   2   9   4       24.74       27.06     27.08 o 
   3   9   4        4.07       17.81     28.42 o 
   4   9   4      264.64      258.42     63.44 o 
 -13   0   5      118.47      162.64     52.47 o 
 -11   0   5      401.73      369.23     36.99 o 
  -9   0   5     2912.93     3054.69     84.41 o 
  -7   0   5       93.29       79.02     15.36 o 
  -3   0   5    16987.68    16751.46    208.86 o 
  -1   0   5     5038.17     4946.88    107.90 o 
   1   0   5    11336.35    10052.12    573.74 o 
   3   0   5     8455.68     8388.07    144.01 o 
   5   0   5    12476.30    11817.11    199.57 o 
   7   0   5      271.20      246.12     31.79 o 
   9   0   5      441.61      448.38     59.37 o 
  11   0   5       54.13       35.00     43.84 o 
  13   0   5       97.18      167.48     57.09 o 
 -14   1   5      190.79      207.55     41.55 o 
 -13   1   5       82.34       55.66     23.54 o 
 -12   1   5      484.58      512.51     37.71 o 
 -11   1   5      138.64      193.61     26.37 o 
 -10   1   5       86.65      132.76     22.24 o 
  -9   1   5      634.59      659.53     38.06 o 
  -8   1   5      458.61      459.97     25.62 o 
  -7   1   5      282.10      257.45     14.04 o 
  -6   1   5      288.12      344.05     11.97 o 
  -5   1   5     1922.97     1953.18     27.53 o 
  -4   1   5     1399.27     1163.98     21.23 o 
  -3   1   5     2027.87     1954.11     25.39 o 
  -2   1   5     4116.11     4075.77    117.92 o 
  -1   1   5     4896.75     5098.39     73.88 o 
   0   1   5       21.06       19.48      7.53 o 
   1   1   5    11508.44    11638.33    187.25 o 
   2   1   5     3451.85     3332.95     57.62 o 
   3   1   5      997.18      950.00     23.27 o 
   4   1   5       22.78       24.04      7.64 o 
   5   1   5      437.14      388.36     16.92 o 
   6   1   5     2340.27     2591.92     46.33 o 
   7   1   5     1985.04     1977.39     50.45 o 
   8   1   5     3685.52     3433.22    150.60 o 
   9   1   5        9.00       14.48     23.51 o 
  10   1   5      136.91      128.92     31.86 o 
  11   1   5      180.89      219.30     39.93 o 
  12   1   5      158.75       51.15     41.18 o 
 -13   2   5       26.56       40.31     25.27 o 
 -12   2   5        9.93       23.33     20.57 o 
 -11   2   5      536.30      453.17     34.68 o 
 -10   2   5     1055.54     1043.44     73.39 o 
  -9   2   5      246.52      262.93     25.95 o 
  -8   2   5      125.75      138.95     15.66 o 
  -7   2   5     1008.98     1013.30     31.59 o 
  -6   2   5      645.92      596.76     16.39 o 
  -5   2   5       75.70       73.76      7.12 o 
  -4   2   5     2472.10     2065.22     32.07 o 
  -3   2   5      692.05      684.63     16.45 o 
  -1   2   5     1724.65     1589.36     33.94 o 
   0   2   5      859.54      675.20     21.22 o 
   1   2   5      477.26      405.56     13.91 o 
   2   2   5     3858.75     3617.82     52.76 o 
   3   2   5     3151.71     2974.06     55.37 o 
   4   2   5     3017.62     2813.09     47.62 o 
   5   2   5     1380.77     1574.83     34.94 o 
   6   2   5     3217.29     3212.74     55.16 o 
   7   2   5     1355.84     1180.09     40.62 o 
   8   2   5     1315.41     1340.17     44.83 o 
   9   2   5       34.10       63.75     58.75 o 
  10   2   5      367.91      358.37     41.90 o 
  11   2   5       80.05       80.32     31.67 o 
  12   2   5      267.17      280.46     44.12 o 
 -13   3   5      220.33      207.44     41.70 o 
 -12   3   5        2.02       -6.58     20.08 o 
 -11   3   5      171.14      218.93     33.79 o 
 -10   3   5       30.60       -7.32     16.67 o 
  -9   3   5      536.73      581.27     28.40 o 
  -8   3   5      140.18      116.80     18.46 o 
  -7   3   5      739.19      824.00     28.92 o 
  -6   3   5        1.12       -5.67      7.62 o 
  -5   3   5     4667.89     4352.91     58.23 o 
  -4   3   5       30.34       43.79      8.66 o 
  -2   3   5       32.17       31.91      6.78 o 
   0   3   5     1391.53     1237.13     31.58 o 
   1   3   5     4593.86     4521.51     61.88 o 
   2   3   5      112.82      104.28     17.09 o 
   3   3   5     4046.70     3597.70     56.93 o 
   4   3   5        9.83       16.60      8.02 o 
   5   3   5      414.84      421.98     19.67 o 
   6   3   5        1.15       10.20     13.98 o 
   7   3   5     2750.29     2593.57     64.14 o 
   8   3   5        6.84       -7.81     16.54 o 
   9   3   5      733.52      711.40     50.01 o 
  10   3   5       25.93        2.04     30.51 o 
  11   3   5        3.26       30.21     29.17 o 
  12   3   5        0.84        0.82     28.49 o 
 -13   4   5        9.18       -7.65     22.85 o 
 -12   4   5       19.25       28.64     23.13 o 
 -11   4   5       10.30        2.56     35.46 o 
 -10   4   5      133.10      146.40     25.89 o 
  -9   4   5      209.97      227.39     21.71 o 
  -8   4   5      197.72      198.23     20.31 o 
  -7   4   5        0.88        5.12     12.25 o 
  -6   4   5        1.53       -0.39     10.72 o 
  -5   4   5       13.50        7.98      8.36 o 
  -4   4   5     2348.27     2279.08     39.79 o 
  -3   4   5      155.38      166.08     12.03 o 
  -2   4   5     1982.44     2112.25     48.26 o 
  -1   4   5      485.19      464.26     22.81 o 
   0   4   5     1916.06     2133.46     49.96 o 
   1   4   5      168.79      163.78     19.01 o 
   2   4   5       78.80       91.90     11.03 o 
   3   4   5     1250.69     1123.90     33.07 o 
   4   4   5     1992.85     1753.16     46.44 o 
   5   4   5       52.79       37.85     11.17 o 
   6   4   5      183.11      133.03     20.51 o 
   7   4   5        1.55        7.10     15.94 o 
   8   4   5       50.03       85.80     21.47 o 
   9   4   5      338.13      443.52     34.20 o 
  10   4   5      906.32      989.76     62.88 o 
  11   4   5       99.00      129.23     37.03 o 
 -12   5   5        3.82       17.73     49.81 o 
 -11   5   5        4.37       -3.61     27.34 o 
 -10   5   5       34.17        9.78     16.18 o 
  -9   5   5       51.26       37.45     16.64 o 
  -8   5   5      645.46      652.35     28.32 o 
  -7   5   5      325.20      392.58     25.49 o 
  -6   5   5      581.48      653.24     30.49 o 
  -5   5   5       91.87       99.95     24.51 o 
  -4   5   5      490.14      522.85     23.93 o 
  -2   5   5       17.69       32.65     13.01 o 
   0   5   5     2186.37     2224.55     52.23 o 
   1   5   5      855.31      695.51     46.55 o 
   2   5   5     1305.18     1193.23     37.89 o 
   3   5   5      291.82      234.98     17.90 o 
   4   5   5      202.88      216.97     21.04 o 
   5   5   5      366.35      370.64     28.39 o 
   6   5   5       58.91       57.77     19.66 o 
   7   5   5      120.47       99.70     26.89 o 
   8   5   5      900.13      984.59     46.34 o 
   9   5   5      368.30      385.83     34.75 o 
  10   5   5       11.66       13.40     28.77 o 
 -11   6   5       73.72       90.41     55.23 o 
 -10   6   5        1.69       11.00     18.60 o 
  -9   6   5      173.94      126.36     24.71 o 
  -8   6   5       60.10       51.53     17.37 o 
  -7   6   5       54.92       91.52     22.11 o 
  -6   6   5      305.63      315.95     30.78 o 
  -5   6   5        6.18       11.82     16.76 o 
  -4   6   5      245.03      251.53     23.90 o 
  -3   6   5      390.66      480.58     29.46 o 
  -1   6   5     1321.53     1140.20     40.25 o 
   0   6   5       57.38       93.95     17.25 o 
   1   6   5       31.33       34.51     23.99 o 
   2   6   5      303.10      291.26     31.31 o 
   3   6   5      769.46      769.09     35.26 o 
   4   6   5      106.14       54.30     15.08 o 
   5   6   5      513.77      440.91     80.21 o 
   6   6   5        1.78       17.74     17.55 o 
   7   6   5        7.54       10.36     18.86 o 
   8   6   5        8.99       -9.45     20.10 o 
   9   6   5      415.45      399.68     51.51 o 
  -9   7   5       32.65       21.86     21.57 o 
  -8   7   5       57.59       30.05     18.35 o 
  -7   7   5       60.72       82.25     24.58 o 
  -6   7   5      609.53      703.87     62.82 o 
  -5   7   5       29.69       79.18     27.16 o 
  -4   7   5       48.18       48.77     17.79 o 
  -3   7   5        6.77       10.21     15.26 o 
  -2   7   5        5.85        2.46     12.55 o 
  -1   7   5        4.04        5.76     18.62 o 
   0   7   5      581.06      675.51     86.91 o 
   1   7   5      289.73      274.74     33.04 o 
   2   7   5      748.16      721.74     47.15 o 
   3   7   5        1.02        6.27     19.50 o 
   4   7   5       60.43       49.29     25.81 o 
   5   7   5        0.91        7.49     23.90 o 
   6   7   5      183.67      203.40     38.05 o 
   7   7   5       65.60       26.10     28.39 o 
   8   7   5      217.48      253.89     43.63 o 
  -8   8   5      209.31      187.33     39.28 o 
  -7   8   5       34.19       48.81     27.93 o 
  -6   8   5        1.37       -1.05     19.31 o 
  -5   8   5       13.14       41.56     21.90 o 
  -4   8   5        1.42        1.72     18.85 o 
  -3   8   5       72.63      126.93     28.64 o 
  -2   8   5      251.42      286.69     38.27 o 
  -1   8   5      219.62      150.12     31.61 o 
   0   8   5        1.35      -27.99     18.66 o 
   1   8   5        0.17       -4.71     23.58 o 
   2   8   5       59.84       51.65     25.40 o 
   3   8   5        5.85        4.32     18.92 o 
   4   8   5      379.72      380.98     47.18 o 
   5   8   5       47.86       69.13     31.69 o 
   6   8   5       82.31       83.80     34.26 o 
  -5   9   5       80.94       76.77     40.45 o 
  -4   9   5        0.34       20.99     42.87 o 
  -3   9   5       72.86       90.91     31.40 o 
  -2   9   5        0.21        3.71     26.31 o 
  -1   9   5      247.57      253.99     68.17 o 
   0   9   5       21.76       -6.54     24.43 o 
   1   9   5      132.04       91.91     62.37 o 
   2   9   5        3.89      -14.51     24.03 o 
   3   9   5      125.63       94.51     33.53 o 
 -14   0   6      204.29      208.21     59.71 o 
 -12   0   6       73.83       69.17     26.80 o 
 -10   0   6     1618.24     1732.46     65.59 o 
  -8   0   6     1819.68     1697.43     56.48 o 
  -6   0   6     3243.59     3571.00     61.71 o 
  -4   0   6     9027.67     8956.82    121.73 o 
  -2   0   6    11058.49    11453.88    182.92 o 
   0   0   6     3119.02     2858.84     89.74 o 
   2   0   6    17541.04    18266.17    518.38 o 
   4   0   6      466.49      468.00     25.80 o 
   6   0   6     5046.91     4771.02    148.91 o 
   8   0   6     5663.82     5687.37    189.71 o 
  10   0   6     1097.08     1418.99     96.51 o 
  12   0   6      161.59      120.46     51.22 o 
 -14   1   6      180.12      190.85     78.80 o 
 -13   1   6        7.52       -2.05     27.26 o 
 -12   1   6       43.10       41.41     21.62 o 
 -11   1   6      149.01      129.67     24.39 o 
 -10   1   6       15.33       13.64     17.00 o 
  -9   1   6     2715.56     2681.52     54.70 o 
  -8   1   6      229.44      241.00     14.69 o 
  -7   1   6     1303.12     1587.13     42.88 o 
  -5   1   6     1469.61     1383.29     23.04 o 
  -4   1   6     6961.24     7435.59     73.62 o 
  -3   1   6     8606.16     7774.16     83.05 o 
  -2   1   6      886.37      951.72     23.33 o 
  -1   1   6      469.20      480.84     29.46 o 
   0   1   6      668.05      719.08     22.25 o 
   1   1   6      532.83      522.34     18.47 o 
   2   1   6     1273.99     1243.01     56.82 o 
   3   1   6     8500.73     9148.91    112.26 o 
   4   1   6     9371.34     9884.77    121.72 o 
   5   1   6     8352.47     8174.49    106.05 o 
   6   1   6      127.65      104.79     11.98 o 
   7   1   6      822.10      884.62     34.55 o 
   8   1   6        0.65       10.20     22.04 o 
   9   1   6       94.21      108.46     49.01 o 
  10   1   6      608.79      717.18     51.83 o 
  11   1   6       20.38       11.24     26.42 o 
  12   1   6       16.56        9.56     65.89 o 
 -13   2   6      260.14      283.72     34.28 o 
 -12   2   6      219.11      239.73     29.85 o 
 -11   2   6      115.96       88.62     23.29 o 
 -10   2   6       11.21        9.02     17.20 o 
  -9   2   6      248.19      277.35     25.54 o 
  -8   2   6      161.37      132.30     18.99 o 
  -7   2   6     4313.63     4284.69     59.53 o 
  -6   2   6     1306.97     1555.38     28.13 o 
  -5   2   6     5445.64     5692.18     61.43 o 
  -4   2   6     4458.80     4304.62     48.37 o 
  -3   2   6     1306.14     1340.83     28.12 o 
  -1   2   6      761.16      780.89     24.10 o 
   0   2   6     1344.64     1285.34     30.96 o 
   1   2   6     2207.96     2412.20     37.72 o 
   2   2   6       11.48       10.30      6.64 o 
   3   2   6     3612.97     3396.89     62.54 o 
   5   2   6     3192.47     3093.54     58.41 o 
   6   2   6     1710.38     1572.48     37.26 o 
   7   2   6     1418.31     1397.50     44.76 o 
   8   2   6       94.27       85.39     18.00 o 
   9   2   6       95.25       81.59     27.99 o 
  10   2   6      347.04      337.14     45.49 o 
  11   2   6       39.67       42.58     39.83 o 
  12   2   6      362.86      253.60     51.98 o 
 -13   3   6        0.48       18.70     21.97 o 
 -12   3   6        9.68       29.91     22.46 o 
 -11   3   6        4.63       -3.40     18.12 o 
 -10   3   6      317.94      243.40     28.10 o 
  -9   3   6      152.77      153.92     19.03 o 
  -8   3   6     2192.48     2287.68     60.15 o 
  -7   3   6       96.27      121.27     22.31 o 
  -6   3   6      572.23      573.61     19.45 o 
  -5   3   6       33.91       31.19      8.26 o 
  -4   3   6      403.52      336.00     14.34 o 
  -3   3   6      913.51      852.74     22.46 o 
  -2   3   6     9404.56     9922.43    140.66 o 
   0   3   6     2027.74     2073.92     44.07 o 
   1   3   6     3421.48     3343.78     50.21 o 
   2   3   6     2518.24     2720.88     52.23 o 
   3   3   6       56.92       79.61     10.62 o 
   4   3   6     4780.47     4380.68     79.33 o 
   5   3   6     1316.97     1252.17     38.08 o 
   6   3   6     2162.38     2234.77     57.76 o 
   7   3   6       82.23       94.01     18.09 o 
   8   3   6       92.12       98.79     19.79 o 
   9   3   6       33.97       19.30     25.58 o 
  10   3   6      976.95      927.09     61.13 o 
  11   3   6       21.88       18.44     26.89 o 
  12   3   6      215.66      242.74     75.45 o 
 -13   4   6       69.21       88.33     28.55 o 
 -12   4   6        1.81       -4.84     21.39 o 
 -11   4   6      198.97      179.99     45.26 o 
 -10   4   6       45.72       55.32     21.00 o 
  -9   4   6        3.94        0.64     13.63 o 
  -8   4   6      197.95      220.61     23.46 o 
  -7   4   6      471.33      438.86     25.08 o 
  -6   4   6      131.00      137.77     15.65 o 
  -5   4   6     1382.41     1440.28     31.61 o 
  -4   4   6     1257.71     1254.24     28.47 o 
  -3   4   6     1461.32     1592.99     56.34 o 
  -2   4   6     1731.23     1695.88     42.86 o 
  -1   4   6     2557.47     2511.43     68.82 o 
   0   4   6      960.15     1000.85     32.30 o 
   1   4   6     6519.45     6794.05     89.78 o 
   2   4   6     2274.32     2239.17     41.84 o 
   3   4   6      431.69      375.68     19.31 o 
   4   4   6       99.74      106.52     13.33 o 
   5   4   6      456.93      447.31     23.37 o 
   6   4   6      517.12      569.23     43.11 o 
   7   4   6      496.76      484.31     32.88 o 
   8   4   6      396.81      382.67     31.19 o 
   9   4   6      313.51      340.99     41.71 o 
  10   4   6        1.81       15.94     28.30 o 
  11   4   6       98.11      101.90     37.03 o 
 -12   5   6       13.83       51.03     31.06 o 
 -11   5   6       37.77       48.10     36.21 o 
 -10   5   6      115.54      166.13     31.71 o 
  -9   5   6      512.81      531.10     36.59 o 
  -8   5   6        7.39       -0.10     16.56 o 
  -7   5   6      137.12       99.46     20.52 o 
  -6   5   6       74.40      110.20     20.13 o 
  -5   5   6       21.98        1.94     11.60 o 
  -4   5   6      809.33      805.61     42.02 o 
  -3   5   6     1623.65     1710.92     47.82 o 
  -2   5   6      912.85      956.30     36.46 o 
  -1   5   6     2265.63     2291.20     65.08 o 
   0   5   6      861.14      902.45     33.05 o 
   1   5   6       22.42       23.49     13.30 o 
   2   5   6      212.10      225.37     25.40 o 
   3   5   6     1047.87     1092.72     33.45 o 
   4   5   6      566.24      612.58     27.01 o 
   5   5   6      315.80      401.64     38.06 o 
   6   5   6      196.79      161.40     27.83 o 
   7   5   6       67.19       37.33     19.38 o 
   8   5   6       14.27       26.08     23.41 o 
   9   5   6      263.39      295.56     45.70 o 
  10   5   6      101.16       58.98     44.63 o 
 -11   6   6        5.16        1.04     28.22 o 
 -10   6   6       13.82       -1.21     19.76 o 
  -9   6   6       21.00       20.88     19.84 o 
  -8   6   6      121.95      155.23     26.53 o 
  -7   6   6       21.53       30.39     18.90 o 
  -6   6   6      990.58      964.12     51.60 o 
  -5   6   6      223.64      229.54     23.57 o 
  -4   6   6      484.74      467.93     30.10 o 
  -3   6   6        0.74      -24.88     16.59 o 
  -2   6   6        1.73       -6.07     12.25 o 
  -1   6   6      343.06      293.50     24.14 o 
   0   6   6     2168.51     2364.29     85.99 o 
   1   6   6       20.03       19.73     28.68 o 
   2   6   6     1586.43     1531.72     61.61 o 
   3   6   6      147.38      145.47     23.52 o 
   4   6   6       19.60      -11.13     23.47 o 
   5   6   6       62.64       17.75     22.53 o 
   6   6   6      254.75      265.06     28.65 o 
   7   6   6      113.58      116.27     24.56 o 
   8   6   6      509.73      510.80     50.03 o 
   9   6   6        4.59        0.66     21.77 o 
  -9   7   6       31.82       48.46     31.63 o 
  -8   7   6      180.50      185.77     28.62 o 
  -7   7   6      322.79      361.78     46.54 o 
  -6   7   6       58.18      100.56     27.92 o 
  -5   7   6        5.90      -11.30     19.85 o 
  -4   7   6        3.11       -3.41     14.54 o 
  -3   7   6      554.88      471.95     32.06 o 
  -2   7   6      192.41      134.91     21.20 o 
  -1   7   6      840.33      873.49     51.44 o 
   0   7   6       40.88       40.93     21.32 o 
   1   7   6       62.32       81.60     24.18 o 
   2   7   6       42.59       54.20     22.61 o 
   3   7   6      300.02      330.42     30.80 o 
   4   7   6      182.02      215.69     60.03 o 
   5   7   6      596.92      565.33     50.25 o 
   6   7   6        9.72       10.25     22.87 o 
   7   7   6        2.06       -5.40     54.30 o 
   8   7   6        0.99       17.01     30.44 o 
  -7   8   6       34.20       36.54     26.66 o 
  -6   8   6       89.59      169.55     34.22 o 
  -5   8   6      287.00      316.95     77.01 o 
  -4   8   6        1.71      -25.05     16.70 o 
  -3   8   6        8.35       19.54     22.58 o 
  -2   8   6       10.03        3.37     28.03 o 
  -1   8   6      159.27      184.66     59.47 o 
   0   8   6      240.37      280.80     38.16 o 
   1   8   6      596.04      631.87     50.64 o 
   2   8   6       29.87       48.07     31.96 o 
   3   8   6        2.58        1.02     18.36 o 
   4   8   6      319.15      290.61     44.70 o 
   5   8   6       20.53       37.29     30.91 o 
   6   8   6       99.76      134.73     50.43 o 
  -4   9   6      101.31       81.81     47.56 o 
  -3   9   6        3.10      -44.63     29.75 o 
  -2   9   6       22.80      -11.16     50.71 o 
  -1   9   6       20.42      -16.22     25.06 o 
   0   9   6      120.47       49.43     78.35 o 
   1   9   6        1.28      -27.33     24.06 o 
   2   9   6       81.02      200.16     43.04 o 
   3   9   6       19.08       37.40     31.14 o 
 -13   0   7       45.78       46.60     41.01 o 
 -11   0   7      501.76      655.47     44.68 o 
  -9   0   7     1801.62     1680.62     66.89 o 
  -7   0   7    14211.52    12943.78    176.71 o 
  -5   0   7     2692.99     2347.59     46.10 o 
  -3   0   7     7733.33     8335.12    129.52 o 
  -1   0   7     2406.83     2420.36     56.64 o 
   1   0   7    17402.43    17084.89    385.21 o 
   3   0   7    14780.23    15554.39    253.19 o 
   5   0   7     6943.49     7005.99    134.08 o 
   7   0   7        2.91        9.03     13.32 o 
   9   0   7      468.32      404.13     56.88 o 
  11   0   7        4.36       58.96     44.32 o 
 -14   1   7       37.65       45.84     45.98 o 
 -13   1   7      179.23      199.99     37.33 o 
 -12   1   7      685.02      714.90     52.39 o 
 -11   1   7       96.07       85.63     45.50 o 
 -10   1   7       77.97       62.96     23.20 o 
  -9   1   7      666.44      653.94     28.29 o 
  -8   1   7       62.19       72.91     11.50 o 
  -7   1   7      414.87      443.57     18.00 o 
  -6   1   7    12115.25    11352.54    110.16 o 
  -5   1   7     1864.47     1976.27     32.13 o 
  -4   1   7     3658.67     4175.78     47.28 o 
  -3   1   7       11.48       20.64     12.63 o 
  -2   1   7       79.46       98.69     10.82 o 
  -1   1   7     8888.72     8663.34    120.58 o 
   0   1   7     5146.91     5234.12     80.57 o 
   1   1   7     1557.53     1493.79     29.03 o 
   2   1   7     4723.45     5025.37     69.33 o 
   3   1   7     2225.43     2403.98     50.04 o 
   4   1   7      145.48      150.16     12.92 o 
   5   1   7     1173.08     1114.30     29.66 o 
   6   1   7     4063.90     3972.44     64.74 o 
   7   1   7        3.89       -8.96     11.71 o 
   8   1   7      919.23      866.32     52.11 o 
   9   1   7      138.93      146.49     30.85 o 
  10   1   7       79.75      111.91     48.15 o 
  11   1   7      218.83      253.16     47.50 o 
  12   1   7      210.91      201.67     70.55 o 
 -14   2   7      121.04      114.67     39.25 o 
 -13   2   7        1.49      -14.06     25.71 o 
 -12   2   7       94.21      121.89     25.31 o 
 -11   2   7      119.26      126.38     24.22 o 
 -10   2   7      187.85      193.15     49.66 o 
  -9   2   7      982.89      953.26     40.33 o 
  -8   2   7     6253.84     6064.67     91.34 o 
  -7   2   7      374.13      362.10     16.95 o 
  -6   2   7       43.27       28.96      7.76 o 
  -5   2   7      137.56      114.43      8.81 o 
  -3   2   7     2121.16     2428.26     98.22 o 
  -2   2   7    18686.88    17198.33    222.94 o 
  -1   2   7     1642.74     1616.30     36.91 o 
   0   2   7        3.29        1.15      7.20 o 
   1   2   7      275.43      306.46     13.27 o 
   2   2   7      578.28      546.95     19.28 o 
   3   2   7     5026.44     5225.32     74.39 o 
   4   2   7     7889.42     7984.85    105.97 o 
   5   2   7     2052.52     1859.07     40.83 o 
   6   2   7      800.55      789.52     27.95 o 
   7   2   7       59.15       49.94     17.11 o 
   8   2   7     1043.78      977.89     40.87 o 
   9   2   7       16.99        9.93     34.62 o 
  10   2   7     2158.93     2086.18     84.61 o 
  11   2   7      234.80      179.51     38.04 o 
  12   2   7       39.11       31.20     32.92 o 
 -13   3   7      213.95      266.02     33.98 o 
 -12   3   7       13.24        9.21     32.01 o 
 -11   3   7      419.48      433.97     35.10 o 
 -10   3   7      198.48      247.10     30.81 o 
  -9   3   7      251.50      229.89     21.88 o 
  -8   3   7      242.12      228.48     20.82 o 
  -7   3   7     3193.28     3132.42     58.70 o 
  -6   3   7      478.66      547.85     19.52 o 
  -5   3   7     1821.09     2073.47     36.42 o 
  -4   3   7       64.53       70.52      9.15 o 
  -3   3   7     2249.90     2023.83     48.47 o 
  -2   3   7     1624.93     1680.02     40.74 o 
  -1   3   7     8379.13     7464.44    112.38 o 
   0   3   7      239.35      268.24     17.34 o 
   1   3   7     8659.08     8253.10    102.39 o 
   2   3   7      139.12      161.25     13.71 o 
   3   3   7      689.06      799.88     33.37 o 
   4   3   7      637.88      693.88     28.90 o 
   5   3   7      565.82      591.43     24.48 o 
   6   3   7      460.41      552.58     50.51 o 
   7   3   7       89.27      118.24     20.50 o 
   8   3   7       61.92       71.32     19.66 o 
   9   3   7      353.40      287.74     38.87 o 
  10   3   7        4.82       17.19     28.07 o 
  11   3   7      128.90      133.27     37.26 o 
 -13   4   7      146.64      126.59     36.80 o 
 -12   4   7        0.89       15.26     28.74 o 
 -11   4   7       57.98       78.12     24.24 o 
 -10   4   7     1108.04     1196.15     50.37 o 
  -9   4   7       92.21       82.05     23.19 o 
  -8   4   7      687.57      710.67     50.42 o 
  -7   4   7     1137.80     1142.22     35.89 o 
  -6   4   7      437.34      403.78     22.47 o 
  -5   4   7      475.20      551.10     20.74 o 
  -4   4   7     1200.56     1242.29     28.29 o 
  -3   4   7     2312.85     2042.63     39.20 o 
  -2   4   7     3904.63     3739.01     68.36 o 
  -1   4   7      585.82      648.88     27.22 o 
   0   4   7     1360.58     1349.16     38.19 o 
   1   4   7        0.33       18.38      8.78 o 
   2   4   7     4511.60     4305.00     65.27 o 
   3   4   7       21.17       20.62     12.00 o 
   4   4   7     2718.08     2699.42     53.15 o 
   5   4   7      506.45      463.70     38.76 o 
   6   4   7       70.85       97.38     21.89 o 
   7   4   7     1713.91     1629.36     54.60 o 
   8   4   7       98.23      106.71     23.31 o 
   9   4   7        0.68        6.61     26.64 o 
  10   4   7      391.60      383.52     47.47 o 
  11   4   7       65.04      124.91     40.21 o 
 -12   5   7      195.88      211.76     41.51 o 
 -11   5   7       69.25       68.78     32.49 o 
 -10   5   7      200.42      215.09     28.98 o 
  -9   5   7       53.67       47.01     19.39 o 
  -8   5   7       86.68      132.73     25.02 o 
  -7   5   7        9.02       14.67     15.38 o 
  -6   5   7      621.48      609.57     39.62 o 
  -5   5   7     1577.90     1698.03     44.06 o 
  -4   5   7      291.48      199.79     25.84 o 
  -3   5   7        6.26       25.59     13.35 o 
  -2   5   7      167.83      141.67     29.28 o 
  -1   5   7      626.69      533.49     27.66 o 
   0   5   7     7431.69     7252.13    118.57 o 
   1   5   7     3112.56     3274.04     67.70 o 
   2   5   7     1174.05     1472.43     65.75 o 
   3   5   7        0.50      -13.19      9.96 o 
   4   5   7      237.49      220.49     33.37 o 
   5   5   7      380.01      372.41     28.80 o 
   6   5   7      399.63      413.43     31.27 o 
   7   5   7      820.24      872.31     43.63 o 
   8   5   7      543.93      493.56     37.22 o 
   9   5   7       10.71        6.78     20.90 o 
  10   5   7        8.50       17.54     28.14 o 
 -11   6   7       32.94       31.15     31.93 o 
 -10   6   7        6.56       -3.55     20.12 o 
  -9   6   7      750.13      881.68     48.37 o 
  -8   6   7        8.66       -4.76     17.52 o 
  -7   6   7      271.19      218.22     28.07 o 
  -6   6   7       18.76       36.03     17.60 o 
  -5   6   7        2.97       -2.19     15.49 o 
  -4   6   7        0.41        5.24     13.93 o 
  -3   6   7     2468.18     2287.54     61.27 o 
  -2   6   7       13.61       34.42     14.95 o 
  -1   6   7     1978.72     1879.66     53.44 o 
   0   6   7      208.46      239.90     45.03 o 
   1   6   7      216.25      162.83     25.90 o 
   2   6   7       10.98       14.12     17.75 o 
   3   6   7      825.03      956.13     55.62 o 
   4   6   7      654.41      590.35     35.18 o 
   5   6   7       52.49       91.49     28.15 o 
   6   6   7       38.03       12.07     23.31 o 
   7   6   7        2.87       26.72     25.33 o 
   8   6   7       32.85       43.82     28.68 o 
   9   6   7      357.90      347.55     47.48 o 
  -9   7   7        1.42       -5.89     23.23 o 
  -8   7   7       49.97       55.25     22.04 o 
  -6   7   7      235.76      215.60     34.35 o 
  -5   7   7      246.07      194.85     32.46 o 
  -4   7   7      492.86      526.28     35.02 o 
  -3   7   7       51.85       56.53     18.90 o 
  -2   7   7      281.04      272.36     26.18 o 
  -1   7   7       76.11       43.94     21.35 o 
   0   7   7      526.97      557.96     62.86 o 
   1   7   7       58.00       73.13     24.03 o 
   2   7   7     1289.15     1392.46     99.89 o 
   3   7   7      138.06      132.85     24.68 o 
   4   7   7        1.64       -5.21     20.89 o 
   5   7   7       17.13        6.28     25.63 o 
   6   7   7      181.81      205.39     39.76 o 
   7   7   7       29.61       44.89     29.26 o 
   8   7   7       62.31       53.97     34.25 o 
  -7   8   7       60.77       51.64     28.53 o 
  -6   8   7        1.50      -17.92     22.92 o 
  -5   8   7        2.66       -8.00     23.28 o 
  -4   8   7       63.70       66.23     22.61 o 
  -3   8   7      204.61      264.01    120.64 o 
  -2   8   7      454.28      423.17     43.49 o 
  -1   8   7       13.99       44.75     24.56 o 
   0   8   7      141.93      139.31     30.94 o 
   1   8   7       28.76        6.39     28.13 o 
   2   8   7      650.21      647.08    119.12 o 
   3   8   7       66.67       86.17     24.63 o 
   4   8   7      216.26      200.67     40.09 o 
   5   8   7       39.10       68.40     32.16 o 
   6   8   7       93.79      103.45     38.59 o 
  -4   9   7       13.45       28.23     44.18 o 
  -3   9   7       11.92       -6.27     24.96 o 
  -2   9   7       22.50       31.19     26.26 o 
  -1   9   7      157.10      116.74     34.97 o 
   0   9   7        6.05        3.47     40.87 o 
   1   9   7      230.33      190.41     39.02 o 
   2   9   7       40.52      101.90     30.64 o 
 -14   0   8      259.61      184.87     57.09 o 
 -12   0   8     1375.18     1238.07     77.39 o 
 -10   0   8      534.45      603.60     41.63 o 
  -6   0   8    19890.46    20298.05    261.89 o 
  -4   0   8    10470.52    11597.69    189.25 o 
  -2   0   8     3035.90     3274.07     71.62 o 
   0   0   8     7051.73     7081.85    186.25 o 
   2   0   8     8045.63     7369.60    145.77 o 
   4   0   8      632.67      542.59     30.15 o 
   6   0   8     4304.46     4292.19     98.31 o 
   8   0   8     4053.32     3937.29    154.64 o 
  10   0   8       56.88       31.76     37.35 o 
  12   0   8      284.84      292.50     67.24 o 
 -14   1   8        5.61       38.23     30.73 o 
 -13   1   8       68.07       37.57     24.28 o 
 -12   1   8       19.99       31.07     35.37 o 
 -11   1   8      284.84      264.78     28.85 o 
 -10   1   8      707.53      736.17     38.05 o 
  -9   1   8     1189.86     1353.22     38.82 o 
  -8   1   8     1224.80     1229.44     29.84 o 
  -7   1   8     3046.67     2759.95     39.44 o 
  -6   1   8      329.87      279.16     13.20 o 
  -5   1   8     3254.56     3035.69     43.30 o 
  -4   1   8     2250.35     2297.11     35.02 o 
  -3   1   8     4355.96     4420.55     55.53 o 
  -2   1   8       43.20       19.79      8.94 o 
  -1   1   8     3286.33     3157.59     57.05 o 
   0   1   8      167.09      167.75     13.91 o 
   1   1   8      941.84     1015.46     25.95 o 
   2   1   8        2.69       30.90     10.43 o 
   3   1   8     7076.58     6989.57     93.46 o 
   4   1   8     5149.66     5256.95     77.23 o 
   5   1   8     1105.17     1189.42     32.01 o 
   6   1   8      348.36      439.74     30.43 o 
   7   1   8      581.67      651.03     34.00 o 
   8   1   8      153.58      178.35     31.17 o 
   9   1   8       89.31       80.79     27.43 o 
  10   1   8       28.75       -0.73     25.89 o 
  11   1   8        9.54       18.85     28.65 o 
  12   1   8      123.99       95.25     54.30 o 
 -13   2   8      134.15      157.23     30.03 o 
 -12   2   8      419.23      562.34     39.87 o 
 -11   2   8     1180.92     1255.72     88.24 o 
 -10   2   8       38.12       74.38     20.20 o 
  -9   2   8       12.59       38.56     18.29 o 
  -8   2   8      264.15      316.52     20.81 o 
  -7   2   8      717.65      827.67     27.10 o 
  -6   2   8     3123.92     3177.63     42.49 o 
  -5   2   8    13401.26    12661.68    121.21 o 
  -4   2   8      792.13      841.33     18.29 o 
  -3   2   8      362.76      392.86     17.12 o 
  -2   2   8     1151.97     1304.65     50.27 o 
  -1   2   8     7089.53     6744.07    101.82 o 
   0   2   8     4361.79     4344.37     73.35 o 
   1   2   8    13219.29    12768.33    205.74 o 
   2   2   8      724.87      626.59     21.02 o 
   3   2   8      172.66      176.58     13.73 o 
   4   2   8      131.19      114.17     16.55 o 
   5   2   8     1047.91     1083.00     49.74 o 
   6   2   8     1372.23     1368.31     41.24 o 
   7   2   8     1041.31      983.95     43.33 o 
   8   2   8       23.98       47.86     24.05 o 
   9   2   8       87.48       76.85     47.25 o 
  10   2   8      104.58      125.24     35.27 o 
  11   2   8        6.85       -8.60     35.31 o 
 -13   3   8        0.57       24.15     23.52 o 
 -12   3   8       18.70       32.59     21.93 o 
 -11   3   8       39.24        8.56     20.56 o 
 -10   3   8     1029.45     1121.10     46.52 o 
  -9   3   8      145.77      172.34     19.84 o 
  -8   3   8      926.22     1010.55     34.43 o 
  -7   3   8      148.99      158.50     18.48 o 
  -6   3   8      377.73      344.91     16.51 o 
  -5   3   8     1073.09     1020.79     32.39 o 
  -4   3   8     8880.87     8714.66     98.82 o 
  -3   3   8      138.09      142.30     15.00 o 
  -2   3   8     6886.47     7163.00    121.44 o 
   0   3   8     2868.14     3048.43     59.60 o 
   1   3   8      742.51      896.63     23.74 o 
   2   3   8     3694.24     3398.04     62.71 o 
   3   3   8      743.61      681.50     30.96 o 
   4   3   8      852.78      909.61     28.68 o 
   5   3   8       93.12      114.67     15.06 o 
   6   3   8     1801.61     1921.13     55.54 o 
   7   3   8     2995.30     3096.94     75.11 o 
   8   3   8      321.93      297.24     29.06 o 
   9   3   8      149.95      142.49     32.49 o 
  10   3   8      363.08      276.89     41.95 o 
  11   3   8       21.41       47.71     33.54 o 
 -13   4   8      313.01      374.97     51.44 o 
 -12   4   8      257.61      258.42     75.14 o 
 -11   4   8      510.06      530.20     50.41 o 
 -10   4   8       40.58       35.31     41.11 o 
  -9   4   8       31.56       23.27     26.57 o 
  -8   4   8      260.59      276.03     30.81 o 
  -7   4   8     2156.57     2442.57     64.61 o 
  -6   4   8     3387.60     3541.11     64.33 o 
  -5   4   8     1921.61     1992.18     44.91 o 
  -4   4   8       59.89       24.36     13.83 o 
  -3   4   8      557.60      497.46     25.71 o 
  -2   4   8      126.40      139.98     16.52 o 
  -1   4   8     4733.89     4755.43     84.95 o 
   0   4   8     7986.98     7828.55    122.20 o 
   1   4   8     1817.28     1550.67     33.91 o 
   2   4   8      264.54      228.57     17.47 o 
   3   4   8       21.90       36.05     10.78 o 
   4   4   8     1892.25     1962.29     45.12 o 
   5   4   8      358.99      323.21     26.97 o 
   6   4   8     1908.11     1899.41     65.56 o 
   7   4   8      640.20      723.63     39.14 o 
   8   4   8       65.86       51.92     21.06 o 
   9   4   8       46.17       -9.77     51.19 o 
  10   4   8       87.76       56.10     30.49 o 
 -12   5   8        4.76       59.11     33.39 o 
 -11   5   8      180.79      184.06     39.72 o 
 -10   5   8       63.50       35.56     21.59 o 
  -9   5   8      515.49      488.44     36.89 o 
  -8   5   8       86.26      127.68     35.81 o 
  -7   5   8      569.09      615.21     36.53 o 
  -6   5   8      310.45      372.09     29.28 o 
  -5   5   8      263.74      317.40     22.45 o 
  -4   5   8       60.28       59.73     15.29 o 
  -3   5   8     1500.99     1319.22     43.20 o 
  -2   5   8     3986.88     4112.88     82.17 o 
  -1   5   8     1146.46     1120.74     39.29 o 
   0   5   8        6.79       -6.60     12.07 o 
   1   5   8      952.48      992.82     36.39 o 
   2   5   8      228.68      156.09     23.94 o 
   3   5   8      393.55      388.23     27.60 o 
   4   5   8      579.16      647.14     37.44 o 
   5   5   8      131.01      128.06     20.94 o 
   6   5   8        7.32       16.34     18.10 o 
   7   5   8        2.80        5.67     17.61 o 
   8   5   8       14.22       23.98     20.47 o 
   9   5   8      147.30      159.90     29.22 o 
  10   5   8       25.13       29.51     31.08 o 
 -11   6   8        4.74      -31.32     37.66 o 
 -10   6   8      209.05      181.73     29.92 o 
  -9   6   8        2.44        5.78     33.04 o 
  -8   6   8      370.82      362.54     34.12 o 
  -7   6   8        4.82        5.86     17.20 o 
  -6   6   8      267.85      303.09     36.58 o 
  -5   6   8        3.12      -19.02     12.68 o 
  -4   6   8     1196.17     1268.99     64.78 o 
  -3   6   8       13.98       16.16     14.83 o 
  -2   6   8      542.01      648.08     33.79 o 
  -1   6   8        0.78       17.30     14.39 o 
   0   6   8     2094.88     1970.29     81.46 o 
   1   6   8       19.79        9.21     16.14 o 
   2   6   8     4392.44     4270.31    133.27 o 
   3   6   8       88.75      100.90     20.51 o 
   4   6   8      455.16      467.38     33.19 o 
   5   6   8       22.48       17.31     23.66 o 
   6   6   8      133.01       85.61     31.10 o 
   7   6   8       53.83       36.55     28.08 o 
   8   6   8      432.10      409.72     61.34 o 
   9   6   8      110.30       98.90     35.86 o 
  -9   7   8      290.10      309.14     36.46 o 
  -8   7   8       51.47       70.16     26.24 o 
  -7   7   8       28.47       16.02     24.46 o 
  -6   7   8        5.82      -17.85     20.98 o 
  -5   7   8       38.73       51.72     24.12 o 
  -4   7   8       49.24       54.62     19.12 o 
  -3   7   8     1629.11     1822.52     63.24 o 
  -2   7   8      776.89      751.98     38.89 o 
  -1   7   8      301.08      266.47     35.08 o 
   0   7   8       81.42       59.36     23.32 o 
   1   7   8        1.60        4.78     22.75 o 
   2   7   8      308.62      281.22     36.24 o 
   3   7   8       98.95      142.66     25.33 o 
   4   7   8        0.78       19.03     29.62 o 
   5   7   8       31.03       54.64     50.15 o 
   6   7   8       18.89       33.97     28.24 o 
   7   7   8        3.20      -18.94     27.28 o 
  -7   8   8      128.76      178.87     38.28 o 
  -6   8   8       55.22       24.49     27.29 o 
  -5   8   8      285.32      243.66     38.37 o 
  -4   8   8       26.72       40.77     21.24 o 
  -3   8   8        0.36        2.21     21.69 o 
  -2   8   8        2.75       -6.48     21.43 o 
  -1   8   8      445.70      494.64     46.57 o 
   0   8   8      192.18      247.97     37.31 o 
   1   8   8      428.53      420.70     43.59 o 
   2   8   8        0.74       21.49     23.46 o 
   3   8   8        9.64        7.29     19.92 o 
   4   8   8       41.96       12.46     28.56 o 
   5   8   8       41.29       49.14     32.31 o 
  -4   9   8       85.80       24.51     44.67 o 
  -3   9   8        0.33       39.16     29.04 o 
  -2   9   8       53.69       35.65     28.59 o 
  -1   9   8       21.52       18.32     28.09 o 
   0   9   8       46.96       28.03     28.68 o 
   1   9   8       96.33      105.85     36.93 o 
   2   9   8        9.66       -5.12     35.76 o 
 -13   0   9        0.67       13.46     38.94 o 
 -11   0   9      369.26      414.41     38.00 o 
  -9   0   9     6402.87     6761.24    202.24 o 
  -7   0   9     1364.74     1638.07     49.99 o 
  -3   0   9     7452.60     7011.33    102.60 o 
  -1   0   9      139.86      187.29     28.79 o 
   1   0   9      135.25      149.39     25.27 o 
   3   0   9    29283.34    30400.36    472.50 o 
   5   0   9       25.05        9.56     13.39 o 
   7   0   9        7.68        9.11     30.51 o 
   9   0   9      522.03      537.57     64.96 o 
  11   0   9      112.52       65.93     47.43 o 
 -14   1   9      187.78      238.94     43.05 o 
 -13   1   9       49.98       12.68     35.53 o 
 -12   1   9      129.27      108.15     24.96 o 
 -11   1   9      102.97       74.36     21.97 o 
 -10   1   9      385.42      407.06     25.44 o 
  -9   1   9       20.97       18.50     13.57 o 
  -8   1   9     1836.80     1752.60     36.29 o 
  -7   1   9      997.63     1058.31     23.83 o 
  -6   1   9     6388.72     7029.89     96.12 o 
  -5   1   9     1851.02     1736.44     31.52 o 
  -4   1   9     4612.20     4299.07     54.71 o 
  -3   1   9     2404.66     2390.01     37.52 o 
  -2   1   9     1602.85     1467.75     37.37 o 
  -1   1   9      597.43      653.55     25.24 o 
   0   1   9      221.17      173.15     13.19 o 
   1   1   9      477.91      504.09     36.23 o 
   2   1   9     4795.26     5087.23     73.27 o 
   3   1   9        1.71        1.54      7.83 o 
   5   1   9      218.45      214.52     16.69 o 
   6   1   9      330.07      327.14     20.10 o 
   7   1   9     2316.04     2408.96     61.69 o 
   8   1   9      894.88      785.61    100.03 o 
   9   1   9     1259.01     1309.00     64.74 o 
  10   1   9       40.87      -11.64     24.56 o 
  11   1   9      316.66      203.83     39.64 o 
 -13   2   9       37.79       24.17     23.93 o 
 -12   2   9       60.32       26.47     21.38 o 
 -11   2   9      169.88      175.33     26.81 o 
 -10   2   9     1252.82     1319.16     77.32 o 
  -9   2   9      957.06      931.08     33.70 o 
  -8   2   9     1971.69     2016.94     46.50 o 
  -7   2   9      101.12      126.02     14.55 o 
  -6   2   9     1442.71     1313.55     25.63 o 
  -5   2   9        4.28        9.52      6.77 o 
  -4   2   9    12024.77    11602.93    138.02 o 
  -3   2   9     1453.18     1285.79     35.72 o 
  -2   2   9     7660.69     8257.08    122.18 o 
  -1   2   9      247.24      238.43     16.97 o 
   0   2   9     2940.82     2825.25     56.39 o 
   1   2   9    10277.81    11065.91    152.65 o 
   2   2   9      376.68      457.16     19.07 o 
   3   2   9       26.87       61.28     11.02 o 
   4   2   9     1752.13     1585.31     44.71 o 
   5   2   9     1600.08     1700.40     41.16 o 
   6   2   9     2284.64     2302.17     60.55 o 
   7   2   9       23.62        6.16     14.15 o 
   8   2   9       91.47      110.21     66.93 o 
   9   2   9       16.38       56.52     27.38 o 
  10   2   9      402.12      406.39     47.29 o 
  11   2   9       79.84       30.46     31.02 o 
 -13   3   9      314.55      304.33     45.68 o 
 -12   3   9       87.65      108.89     36.33 o 
 -11   3   9      689.59      771.72     43.09 o 
 -10   3   9      534.17      525.18     42.64 o 
  -9   3   9      137.30       87.26     15.91 o 
  -8   3   9      599.28      570.38     28.74 o 
  -7   3   9     1053.99     1172.03     39.29 o 
  -6   3   9       91.66       85.84     13.80 o 
  -5   3   9     2444.95     2254.31     38.95 o 
  -4   3   9     1288.99     1236.48     38.54 o 
  -3   3   9     1680.22     1705.16     43.64 o 
  -2   3   9     4454.88     4770.24     83.32 o 
  -1   3   9     6184.90     6297.68    101.70 o 
   0   3   9     1688.75     1681.42     42.97 o 
   1   3   9     2344.64     2393.03     62.62 o 
   2   3   9     1229.12     1148.99     32.96 o 
   3   3   9      202.69      157.98     17.13 o 
   4   3   9      244.30      299.53     19.18 o 
   5   3   9     1059.77      972.16     38.29 o 
   6   3   9        2.43        3.82     15.43 o 
   7   3   9       32.72       26.45     17.45 o 
   8   3   9       15.29        5.37     17.19 o 
   9   3   9      213.71      277.87     41.03 o 
  10   3   9       21.03       23.81     30.17 o 
  11   3   9       30.74       43.26     36.76 o 
 -12   4   9       51.34        8.63     34.83 o 
 -11   4   9        5.43      -13.00     22.96 o 
 -10   4   9      839.55      854.61     58.24 o 
  -9   4   9      752.31      809.14     41.74 o 
  -8   4   9      945.93     1026.25     44.36 o 
  -7   4   9        1.68        6.46     14.59 o 
  -6   4   9       11.85        1.09     10.78 o 
  -5   4   9      133.99      116.44     15.01 o 
  -4   4   9      660.01      687.40     30.22 o 
  -3   4   9     2604.21     2640.73     60.28 o 
  -2   4   9     4634.14     4443.37     83.15 o 
  -1   4   9     1737.68     1695.79     46.07 o 
   0   4   9      959.22     1029.86     35.63 o 
   1   4   9        0.01       -7.74     13.20 o 
   2   4   9      185.43      256.07     25.75 o 
   3   4   9      455.81      477.51     23.05 o 
   4   4   9     2119.75     2182.50     48.63 o 
   5   4   9        1.18        1.58     11.90 o 
   6   4   9       66.31       51.16     18.18 o 
   7   4   9       87.11       93.62     21.41 o 
   8   4   9       42.97       13.04     30.59 o 
   9   4   9      108.30       76.43     33.31 o 
  10   4   9      171.47       99.23     51.33 o 
 -12   5   9      257.93      153.81     39.27 o 
 -11   5   9       99.22      103.09     34.07 o 
 -10   5   9      228.15      219.05     29.65 o 
  -9   5   9        4.51        4.35     17.39 o 
  -8   5   9      313.25      282.04     30.06 o 
  -7   5   9      576.06      615.63     37.38 o 
  -6   5   9       23.49       20.88     16.72 o 
  -5   5   9       53.55       58.43     16.61 o 
  -4   5   9      777.89      847.63     36.65 o 
  -3   5   9      110.75      121.67     18.54 o 
  -2   5   9       18.51       46.11     14.55 o 
  -1   5   9     1734.30     2038.34     68.48 o 
   0   5   9     2013.94     2101.52     54.86 o 
   1   5   9      513.01      522.80     33.13 o 
   2   5   9     1126.11     1061.49     39.62 o 
   3   5   9       18.60        9.22     14.11 o 
   4   5   9      226.39      224.91     24.11 o 
   5   5   9      287.72      257.26     34.37 o 
   6   5   9        4.03       21.31     22.19 o 
   7   5   9       21.48       61.13     28.55 o 
   8   5   9      485.28      487.55     48.11 o 
   9   5   9      115.83      165.29     38.39 o 
 -11   6   9      149.51      152.87     38.08 o 
 -10   6   9        0.46       13.14     21.64 o 
  -9   6   9      767.37      810.89     48.03 o 
  -8   6   9        5.12       -4.14     18.40 o 
  -7   6   9      332.24      413.90     34.96 o 
  -6   6   9      368.49      401.65     40.44 o 
  -5   6   9      826.08      796.75     92.06 o 
  -4   6   9       55.14       41.65     17.00 o 
  -3   6   9     2685.14     2923.67     72.04 o 
  -2   6   9        3.67       -4.52     13.84 o 
  -1   6   9      504.59      510.48     34.33 o 
   0   6   9       38.01       39.00     18.79 o 
   1   6   9        9.55       27.72     19.42 o 
   2   6   9       35.28       11.21     20.25 o 
   3   6   9      380.84      324.19     37.07 o 
   4   6   9        0.28       -6.12     15.40 o 
   5   6   9       31.08       42.15     24.56 o 
   6   6   9       89.34      160.44     34.33 o 
   7   6   9       45.54       19.64     28.73 o 
   8   6   9       12.81      -16.53     27.64 o 
  -9   7   9       41.64       35.31     24.12 o 
  -8   7   9        4.90      -15.19     24.77 o 
  -7   7   9       25.70      -14.87     22.12 o 
  -6   7   9      192.34      135.23     57.47 o 
  -5   7   9       25.49       31.92     24.22 o 
  -4   7   9       41.31       35.25     18.63 o 
  -3   7   9        0.92       18.04     17.72 o 
  -2   7   9        0.51       -7.20     20.36 o 
  -1   7   9      169.72      152.14     30.12 o 
   0   7   9      954.15     1049.74     57.58 o 
   1   7   9      246.80      169.53     36.07 o 
   2   7   9      383.03      290.71     36.59 o 
   3   7   9      527.76      524.13     38.14 o 
   4   7   9       16.39       24.40     25.25 o 
   5   7   9       17.23      -15.49     27.16 o 
   6   7   9      161.27      150.53     37.62 o 
   7   7   9       15.30        1.75     30.12 o 
  -7   8   9       77.87      128.81     47.84 o 
  -6   8   9        0.43       13.28     30.79 o 
  -5   8   9       88.56      102.86     30.42 o 
  -4   8   9        4.51       15.08     25.82 o 
  -3   8   9        4.99        9.35     31.00 o 
  -2   8   9      471.63      514.63    120.64 o 
  -1   8   9      224.05      237.56     37.63 o 
   0   8   9      181.65      159.79     33.38 o 
   1   8   9       19.68      -30.78     21.43 o 
   2   8   9       39.96       34.72     24.33 o 
   3   8   9        9.36      -10.07     22.36 o 
   4   8   9      451.53      488.57     61.85 o 
   5   8   9       23.24       -1.01     27.81 o 
  -3   9   9        2.31       41.50     28.93 o 
  -2   9   9      112.65      135.74     36.27 o 
  -1   9   9      278.52      271.17     43.71 o 
   0   9   9        3.47       15.91     27.27 o 
   1   9   9        9.07        9.53     28.20 o 
 -14   0  10      303.01      328.05     66.34 o 
 -12   0  10        6.24        1.38     24.69 o 
 -10   0  10     3115.25     3163.02    129.65 o 
  -8   0  10     4024.62     4129.11     77.88 o 
  -6   0  10     3344.94     3361.38     64.64 o 
  -4   0  10    28247.80    30999.95    385.99 o 
  -2   0  10       57.87       79.00     16.13 o 
   2   0  10     3540.38     4061.07     92.78 o 
   4   0  10       34.96       71.52     25.20 o 
   6   0  10       99.44       99.49     31.20 o 
   8   0  10     2853.74     2871.68    131.10 o 
  10   0  10      504.00      419.66     65.38 o 
 -14   1  10       88.61      141.13     37.41 o 
 -13   1  10       24.85       11.76     21.92 o 
 -12   1  10      465.35      472.09     36.54 o 
 -11   1  10      411.83      393.12     31.87 o 
 -10   1  10      889.86      913.18     46.54 o 
  -9   1  10     1601.12     1500.83     40.79 o 
  -8   1  10     3065.76     2978.95     49.98 o 
  -7   1  10       59.84       45.21      9.60 o 
  -6   1  10       14.09       18.46      9.62 o 
  -5   1  10     3541.24     3773.62     47.79 o 
  -4   1  10     6748.78     7484.73     78.47 o 
  -3   1  10     3910.75     3936.98     51.82 o 
  -2   1  10     1187.72     1388.81     37.70 o 
   0   1  10      646.53      766.24     24.75 o 
   1   1  10      392.46      362.31     27.72 o 
   2   1  10     5887.56     6645.28     91.53 o 
   3   1  10      900.36      897.68     32.70 o 
   4   1  10      670.44      636.79     25.17 o 
   5   1  10     1535.93     1315.83     36.18 o 
   6   1  10      200.34      185.37     17.57 o 
   7   1  10      102.81       99.42     19.23 o 
   8   1  10        5.89      -11.60     39.00 o 
   9   1  10      160.94      174.40     46.53 o 
  10   1  10      142.46      148.51     35.84 o 
  11   1  10       58.63       43.52     29.54 o 
 -13   2  10      880.51      894.55     50.15 o 
 -12   2  10      718.83      742.97     44.10 o 
 -11   2  10      492.62      486.52     34.99 o 
 -10   2  10      316.33      358.32     29.96 o 
  -9   2  10      114.06      125.90     27.27 o 
  -8   2  10       59.88       74.78     14.50 o 
  -7   2  10     4457.82     4251.41     79.20 o 
  -6   2  10     3420.23     3336.86     45.21 o 
  -5   2  10       60.55       65.14      8.60 o 
  -4   2  10       49.95       76.50     11.43 o 
  -3   2  10      172.21      251.91     34.03 o 
  -2   2  10     4616.44     4915.18    120.38 o 
  -1   2  10      952.65      728.70     54.29 o 
   0   2  10     1950.83     1920.19     45.99 o 
   1   2  10     2868.30     3255.85     59.78 o 
   2   2  10       48.80       68.91     10.90 o 
   3   2  10     3529.80     3479.88     60.09 o 
   4   2  10      450.34      431.94     29.11 o 
   5   2  10     2173.22     2110.64     47.47 o 
   6   2  10      554.14      521.14     79.44 o 
   7   2  10      117.49       96.55     20.53 o 
   8   2  10      293.81      382.00     41.36 o 
   9   2  10      656.39      817.66     57.30 o 
  10   2  10      116.03       97.26     32.05 o 
  11   2  10        0.66        7.85     29.65 o 
 -13   3  10       69.02      125.45     35.13 o 
 -12   3  10        7.64       14.99     27.06 o 
 -11   3  10       18.00       55.11     28.14 o 
 -10   3  10      715.08      680.23     95.37 o 
  -9   3  10        1.76        1.73     12.65 o 
  -8   3  10      484.70      430.21     29.60 o 
  -7   3  10       17.36      -14.67     13.74 o 
  -6   3  10       56.13       53.60     14.69 o 
  -5   3  10       10.52       22.89     10.58 o 
  -4   3  10      348.36      377.03     22.58 o 
  -2   3  10     3208.98     2932.35     61.28 o 
  -1   3  10     1493.11     1422.22     40.25 o 
   0   3  10     1324.70     1453.27     40.94 o 
   1   3  10      732.33      741.92     25.27 o 
   2   3  10        1.57       -4.45      7.95 o 
   3   3  10       19.50       39.82     11.23 o 
   4   3  10     1370.10     1403.10     38.12 o 
   5   3  10      126.06      101.30     15.55 o 
   6   3  10      345.17      351.11     29.06 o 
   7   3  10      105.67       80.07     21.38 o 
   8   3  10      113.25      140.37     24.94 o 
   9   3  10       76.04       69.57     31.14 o 
  10   3  10      218.94      208.03     41.64 o 
 -12   4  10      183.16      169.65     39.15 o 
 -11   4  10      344.85      311.68     67.58 o 
 -10   4  10      141.80      166.61     33.38 o 
  -9   4  10       14.37       28.94     18.69 o 
  -8   4  10      566.67      543.72     36.48 o 
  -7   4  10      980.85      884.59     44.02 o 
  -6   4  10      522.60      533.80     26.01 o 
  -5   4  10     2272.07     2270.48     50.48 o 
  -4   4  10      147.35      120.37     17.74 o 
  -3   4  10       32.82       23.67     12.57 o 
  -2   4  10        1.75       30.58     12.49 o 
  -1   4  10     2522.33     2528.95     87.53 o 
   0   4  10     1402.05     1482.66     54.41 o 
   1   4  10      564.39      575.98     47.88 o 
   2   4  10      728.60      778.68     41.57 o 
   3   4  10       16.45       25.88     13.28 o 
   4   4  10      238.79      228.45     25.39 o 
   5   4  10      162.61      131.07     17.69 o 
   6   4  10        4.36       11.82     13.82 o 
   7   4  10      493.79      409.96     32.89 o 
   8   4  10      308.47      301.32     31.65 o 
   9   4  10      227.71      209.89     38.32 o 
  10   4  10       41.69      -28.58     71.83 o 
 -12   5  10        2.37       -0.84     29.85 o 
 -11   5  10      253.91      260.82     68.38 o 
 -10   5  10      410.92      511.18     39.48 o 
  -9   5  10      628.76      636.68     48.14 o 
  -8   5  10        8.77       24.25     25.96 o 
  -7   5  10      183.58      233.17     54.93 o 
  -6   5  10      217.32      242.27     49.88 o 
  -5   5  10      623.97      481.45     66.89 o 
  -4   5  10       20.29       35.24     14.65 o 
  -3   5  10     1932.17     1832.97     52.85 o 
  -2   5  10      304.49      315.80     43.47 o 
  -1   5  10      731.20      718.92     33.87 o 
   0   5  10      788.45      962.98     39.94 o 
   1   5  10        0.47       -0.30     13.36 o 
   2   5  10      319.40      423.52     35.49 o 
   3   5  10      276.48      357.12     28.77 o 
   4   5  10       89.30       57.60     19.19 o 
   5   5  10       77.22       60.42     26.11 o 
   6   5  10       53.03       38.52     23.39 o 
   7   5  10       32.77       41.74     27.07 o 
   8   5  10        1.38        8.71     25.25 o 
   9   5  10       24.95       39.28     46.87 o 
 -10   6  10      182.99      141.20     30.53 o 
  -9   6  10        1.66      -16.68     20.70 o 
  -8   6  10      126.78      142.36     48.20 o 
  -7   6  10      101.94       99.92     27.36 o 
  -6   6  10        9.00        6.79     19.12 o 
  -5   6  10        3.87       -7.20     13.25 o 
  -4   6  10      679.13      705.36     41.74 o 
  -3   6  10      284.27      341.84     31.28 o 
  -2   6  10       46.47       49.31     17.28 o 
  -1   6  10       57.65       67.33     17.99 o 
   0   6  10      417.24      468.20     30.66 o 
   1   6  10       62.08      119.64     25.69 o 
   2   6  10     1290.98     1224.58     58.48 o 
   3   6  10        0.01        0.31     15.91 o 
   4   6  10       89.16       85.18     21.57 o 
   5   6  10       89.20       84.98     52.71 o 
   6   6  10      284.59      424.99     47.45 o 
   7   6  10       35.85       80.24     31.57 o 
   8   6  10      314.96      301.91     47.38 o 
  -9   7  10      140.53      130.66     29.32 o 
  -8   7  10       11.60       42.98     42.39 o 
  -7   7  10      103.88       78.34     29.39 o 
  -6   7  10       85.35       27.45     26.16 o 
  -5   7  10      359.66      331.46     55.71 o 
  -4   7  10      334.00      341.85     32.76 o 
  -3   7  10      576.31      569.85     36.99 o 
  -2   7  10      285.17      353.33     39.28 o 
  -1   7  10      400.80      496.97     43.39 o 
   0   7  10       29.82       30.12     36.62 o 
   1   7  10      108.43       96.94     25.90 o 
   2   7  10       10.61      -10.38     19.50 o 
   3   7  10       55.06       69.08     22.96 o 
   4   7  10      141.31      196.59     38.92 o 
   5   7  10      137.47      164.00     36.64 o 
   6   7  10        1.40      -11.60     26.56 o 
  -7   8  10      121.73      116.90     43.97 o 
  -6   8  10      146.61      195.19     37.45 o 
  -5   8  10      451.71      464.45     47.40 o 
  -4   8  10      122.11      126.40     25.47 o 
  -3   8  10        2.97       13.96     24.33 o 
  -2   8  10       38.71       21.69     25.63 o 
  -1   8  10      207.15      214.42     36.60 o 
   0   8  10      186.97       71.33     53.85 o 
   1   8  10       25.19       31.50     26.10 o 
   2   8  10       15.24      -21.06     26.85 o 
   3   8  10        8.35      -30.89     24.19 o 
   4   8  10        4.51       10.23     30.58 o 
  -2   9  10       11.75       22.93     29.72 o 
  -1   9  10        3.38        0.97     27.05 o 
 -13   0  11      343.17      367.88     63.65 o 
 -11   0  11      618.75      754.44    104.48 o 
  -9   0  11     2052.35     2058.35     68.04 o 
  -7   0  11      458.86      326.65     33.06 o 
  -5   0  11     3618.08     3224.00     62.66 o 
  -3   0  11      316.52      231.43     23.48 o 
  -1   0  11     2214.15     2062.39     89.05 o 
   1   0  11     1613.38     1975.47     56.44 o 
   3   0  11      756.28      771.90     37.91 o 
   5   0  11     4923.92     4680.64    135.10 o 
   7   0  11      127.76       61.58     36.24 o 
   9   0  11       17.22       75.32     42.39 o 
  11   0  11      833.96     1058.43    101.69 o 
 -14   1  11       49.08       66.19     44.35 o 
 -13   1  11      539.89      556.11     52.38 o 
 -12   1  11       54.02       92.55     24.12 o 
 -11   1  11       33.83       58.07     27.66 o 
 -10   1  11      576.51      618.21     29.86 o 
  -9   1  11       93.50       92.71     17.02 o 
  -8   1  11       22.86        9.63     10.18 o 
  -7   1  11     1364.15     1428.85     32.04 o 
  -6   1  11     5144.94     4717.84     58.31 o 
  -5   1  11      979.52     1025.85     33.72 o 
  -2   1  11      893.74      926.49     32.48 o 
  -1   1  11       27.72       39.34      8.88 o 
   0   1  11       90.10       30.33     25.08 o 
   1   1  11     1226.71     1153.68     30.01 o 
   2   1  11      513.34      450.20     29.78 o 
   3   1  11      266.05      243.80     32.84 o 
   4   1  11     1083.68     1093.24     33.39 o 
   5   1  11       38.14       36.98     13.90 o 
   6   1  11      397.06      457.54     34.16 o 
   7   1  11      262.08      292.87     26.32 o 
   8   1  11      787.61      717.94    112.32 o 
   9   1  11      169.47      204.71     38.17 o 
  10   1  11      393.90      325.91     44.87 o 
  11   1  11        0.07      -35.98     27.55 o 
 -13   2  11       28.53       10.05     33.38 o 
 -12   2  11       24.84       -7.35     19.67 o 
 -11   2  11      237.52      225.04     27.88 o 
 -10   2  11       73.53       85.17     21.21 o 
  -9   2  11      157.42      178.27     19.22 o 
  -8   2  11     2606.76     2468.41    128.93 o 
  -7   2  11     1492.43     1456.01     29.50 o 
  -6   2  11      350.76      392.00     15.88 o 
  -5   2  11        0.84       -9.65      6.43 o 
  -4   2  11      470.07      538.73     25.87 o 
  -3   2  11        8.69        1.53     10.35 o 
  -2   2  11     2606.49     2437.92     54.83 o 
  -1   2  11       19.11       11.59     10.00 o 
   0   2  11     1391.99     1479.99     58.42 o 
   1   2  11       81.66       87.93     12.62 o 
   3   2  11      414.08      414.49     21.41 o 
   4   2  11     2473.31     2586.74     53.15 o 
   5   2  11      520.98      577.27     34.32 o 
   6   2  11     1048.13      995.43     69.55 o 
   7   2  11      208.93      198.32     24.36 o 
   8   2  11      376.22      381.51     62.79 o 
   9   2  11       21.12       43.45     28.65 o 
  10   2  11      221.42      207.77     42.03 o 
  11   2  11      120.21       68.42     68.45 o 
 -13   3  11      449.15      502.58     52.80 o 
 -12   3  11       14.44       28.31     28.83 o 
 -11   3  11      282.05      285.45     39.78 o 
 -10   3  11       54.74       46.22     26.26 o 
  -9   3  11      365.96      359.17     29.04 o 
  -8   3  11     3735.42     3839.48     84.00 o 
  -7   3  11     4056.57     3943.30     83.50 o 
  -6   3  11      137.76      183.09     33.87 o 
  -5   3  11      241.62      208.32     17.37 o 
  -4   3  11       42.89       34.91     12.67 o 
  -3   3  11      762.09      749.68     30.98 o 
  -2   3  11      356.52      423.27     24.35 o 
  -1   3  11     1750.03     1962.70     49.68 o 
   0   3  11       11.14       12.74     11.38 o 
   1   3  11      285.32      246.64     24.75 o 
   2   3  11      920.96      955.01     40.85 o 
   3   3  11     1591.04     1620.75     40.26 o 
   4   3  11      126.00      115.35     16.32 o 
   5   3  11       89.01       89.81     16.65 o 
   6   3  11        1.72       -1.84     16.91 o 
   7   3  11      335.46      365.36     31.51 o 
   8   3  11        0.81        2.06     18.34 o 
   9   3  11      694.42      698.29     56.82 o 
  10   3  11        0.35       23.37     30.49 o 
 -12   4  11       20.10       23.94     27.70 o 
 -11   4  11      376.46      435.46     48.37 o 
 -10   4  11      254.37      308.65     31.22 o 
  -9   4  11       47.18       10.54     17.13 o 
  -8   4  11       20.37       47.08     18.17 o 
  -7   4  11      487.47      489.76     32.86 o 
  -6   4  11      274.04      243.39     20.52 o 
  -5   4  11     2281.37     2554.88     79.04 o 
  -4   4  11      320.71      267.92     31.76 o 
  -3   4  11        2.85        6.44     11.95 o 
  -2   4  11      701.53      746.94     33.20 o 
  -1   4  11     2091.18     2115.18     54.38 o 
   0   4  11     2642.67     2625.66     61.69 o 
   1   4  11       14.16       10.47     11.95 o 
   2   4  11       52.99       49.67     18.78 o 
   3   4  11       36.99       44.00     15.64 o 
   4   4  11      526.93      487.64     33.08 o 
   5   4  11     1182.22     1276.75     87.36 o 
   6   4  11     1339.09     1382.53     66.31 o 
   7   4  11        1.16        2.21     22.82 o 
   8   4  11       12.85       38.72     21.43 o 
   9   4  11        2.91       -4.21     26.39 o 
 -11   5  11       75.78      128.73     38.18 o 
 -10   5  11       90.32      115.89     25.91 o 
  -9   5  11       19.23        3.74     20.16 o 
  -8   5  11      182.46      181.00     26.35 o 
  -7   5  11        8.00      -10.46     17.92 o 
  -6   5  11       30.72       25.08     21.40 o 
  -5   5  11     1135.62     1141.28     55.29 o 
  -4   5  11       31.80        7.18     20.84 o 
  -3   5  11       36.55       35.40     15.53 o 
  -2   5  11      512.35      538.51     31.26 o 
  -1   5  11      137.86      117.44     19.49 o 
   0   5  11      854.92      845.41     36.97 o 
   1   5  11     1449.07     1402.77     46.97 o 
   2   5  11      203.90      223.57     36.76 o 
   3   5  11       67.78       57.62     19.21 o 
   4   5  11      631.33      705.95     38.74 o 
   5   5  11      347.96      425.36     43.06 o 
   6   5  11      300.91      382.11     43.87 o 
   7   5  11       64.76       33.19     26.30 o 
   8   5  11      101.45       80.75     33.16 o 
   9   5  11       12.96      -53.36     42.32 o 
 -10   6  11       99.52       78.59     27.63 o 
  -9   6  11      389.68      374.44     51.19 o 
  -8   6  11        3.15       17.46     20.35 o 
  -7   6  11       38.30       -0.11     28.86 o 
  -6   6  11      133.07      140.39     29.11 o 
  -5   6  11       97.75       90.14     20.09 o 
  -4   6  11        3.10       32.79     17.28 o 
  -3   6  11     2412.78     2398.92     82.11 o 
  -2   6  11       29.40       33.77     17.75 o 
  -1   6  11      446.60      399.38     29.92 o 
   0   6  11      105.39      131.05     21.58 o 
   1   6  11       21.03        8.61     26.06 o 
   2   6  11      148.05      146.50     28.58 o 
   3   6  11        9.96       10.92     17.38 o 
   4   6  11        5.21      -36.90     32.62 o 
   5   6  11      524.39      624.70    101.48 o 
   6   6  11        6.36       -0.44     25.37 o 
   7   6  11      327.14      277.93     59.33 o 
   8   6  11        0.55       10.49     30.76 o 
  -9   7  11       31.69       28.85     28.18 o 
  -8   7  11       58.40       59.10     30.17 o 
  -7   7  11       69.25      108.00     30.80 o 
  -6   7  11       59.21       85.82     28.41 o 
  -5   7  11       61.28       25.96     24.10 o 
  -4   7  11      134.05      115.16     23.57 o 
  -3   7  11       69.05       75.06     21.53 o 
  -2   7  11        2.75      -16.01     16.37 o 
  -1   7  11        2.01        2.10     19.74 o 
   0   7  11       23.19      -10.32     20.74 o 
   1   7  11      272.44      412.03     53.71 o 
   2   7  11      617.97      673.28     50.30 o 
   3   7  11      175.15      192.26     28.63 o 
   4   7  11        3.42      -18.57     23.86 o 
   5   7  11       12.73       31.48     30.69 o 
   6   7  11       21.90        2.57     28.16 o 
  -6   8  11        7.79       66.72     60.54 o 
  -5   8  11       64.35       64.46     28.50 o 
  -4   8  11       16.86       -6.36     20.13 o 
  -3   8  11       16.27        0.23     24.86 o 
  -2   8  11      197.53      120.54     33.33 o 
  -1   8  11       29.42       72.32     28.98 o 
   0   8  11      331.02      478.14     48.28 o 
   1   8  11      112.00      100.99     31.65 o 
   2   8  11        0.57        9.16     23.67 o 
   3   8  11       29.33       18.02     29.21 o 
   4   8  11       80.78       58.94     34.26 o 
 -14   0  12      157.72      269.65     60.47 o 
 -12   0  12      576.67      554.26     45.12 o 
 -10   0  12      854.55      876.34     49.26 o 
  -8   0  12        1.77        3.04     17.46 o 
  -6   0  12      588.15      596.90     43.04 o 
  -4   0  12     4156.08     3969.51     72.46 o 
  -2   0  12     2778.10     3136.07     80.76 o 
   0   0  12      825.40      808.22     34.76 o 
   4   0  12     2869.86     2694.56     77.18 o 
   6   0  12      900.06      881.41     47.26 o 
   8   0  12      796.03      866.45     79.73 o 
  10   0  12      556.91      393.22     67.17 o 
 -13   1  12       30.87       25.70     24.27 o 
 -12   1  12       52.60       43.03     23.10 o 
 -11   1  12      971.27      934.30     44.35 o 
 -10   1  12        5.58       21.51     15.58 o 
  -9   1  12     1528.75     1451.13     74.52 o 
  -8   1  12      366.24      401.26     22.43 o 
  -7   1  12      792.95      874.79     25.96 o 
  -6   1  12     1197.02     1269.72     26.94 o 
  -4   1  12      449.17      500.62     18.03 o 
  -3   1  12      915.85      810.90     40.51 o 
  -2   1  12      148.85      118.77     16.63 o 
  -1   1  12     2178.77     2200.73     41.86 o 
   0   1  12     2756.64     2632.60     57.71 o 
   1   1  12      580.94      556.59     28.96 o 
   2   1  12      583.51      544.55     24.51 o 
   3   1  12      721.37      730.87     27.36 o 
   4   1  12      182.95      179.64     17.96 o 
   5   1  12     2351.39     2136.83     85.44 o 
   6   1  12      319.30      295.99     22.24 o 
   7   1  12      226.91      212.75     24.84 o 
   8   1  12       81.86       48.31     25.28 o 
   9   1  12       99.10       72.09     29.69 o 
  10   1  12      114.92       56.64     57.19 o 
 -13   2  12       76.47      132.23     36.88 o 
 -12   2  12      415.10      389.47     45.04 o 
 -11   2  12     1529.66     1672.69     73.12 o 
 -10   2  12      720.78      706.96     49.35 o 
  -9   2  12        6.08       30.91     16.94 o 
  -8   2  12        4.56       -6.30     13.92 o 
  -7   2  12     1025.20     1041.49     37.72 o 
  -6   2  12     1478.92     1857.60     37.80 o 
  -5   2  12     3038.22     2979.25     55.28 o 
  -4   2  12     1733.87     1389.16     79.36 o 
  -3   2  12       57.05       79.72     14.83 o 
  -2   2  12      776.90      828.71     32.57 o 
  -1   2  12     1210.99     1067.87     36.62 o 
   0   2  12       40.05       53.03      9.73 o 
   1   2  12     4782.08     4474.29     78.65 o 
   2   2  12     1345.53     1481.31     36.42 o 
   3   2  12     1409.20     1324.25     36.61 o 
   4   2  12       28.00       19.15     14.07 o 
   5   2  12      166.94      153.18     22.86 o 
   6   2  12       69.09       96.30     23.82 o 
   7   2  12     1396.03     1433.94     52.06 o 
   8   2  12      518.39      490.42     46.59 o 
   9   2  12      517.90      483.31     49.10 o 
  10   2  12      118.64      146.23     65.82 o 
 -13   3  12        9.96       51.74     31.32 o 
 -12   3  12        0.37       40.43     28.04 o 
 -11   3  12      166.28      218.82     37.83 o 
 -10   3  12      467.40      448.78     43.72 o 
  -9   3  12        0.26      -10.60     25.21 o 
  -8   3  12       99.20      125.64     21.52 o 
  -7   3  12        0.47        6.54     13.94 o 
  -6   3  12      493.05      487.39     26.70 o 
  -5   3  12      616.64      484.62     59.47 o 
  -4   3  12      202.97      159.18     23.74 o 
  -3   3  12       57.22        9.26     33.01 o 
  -2   3  12     1256.36     1272.46     40.33 o 
  -1   3  12       70.36       43.17     14.04 o 
   0   3  12     2565.53     2389.76     71.12 o 
   1   3  12      145.20      163.35     42.01 o 
   2   3  12       66.16       94.37     17.86 o 
   3   3  12        0.03       -2.68     12.40 o 
   4   3  12      562.51      434.43     47.28 o 
   5   3  12      102.93      163.86     19.67 o 
   6   3  12     2498.87     2883.22     93.88 o 
   7   3  12        2.77       32.06     18.85 o 
   8   3  12       23.12       29.59     20.97 o 
   9   3  12       54.28       31.96     31.22 o 
  10   3  12      113.77      172.44     46.67 o 
 -12   4  12       99.28       92.15     34.36 o 
 -11   4  12      211.63      206.81     38.83 o 
 -10   4  12       23.28       40.61     20.62 o 
  -9   4  12       14.58       23.77     18.45 o 
  -8   4  12     1712.43     1686.87     57.54 o 
  -7   4  12       42.33       33.91     20.65 o 
  -6   4  12      405.72      413.35     24.64 o 
  -5   4  12      738.22      701.32     67.20 o 
  -4   4  12        1.37      -12.67     15.22 o 
  -3   4  12      774.19      765.07     34.43 o 
  -2   4  12      740.71      757.09     34.03 o 
  -1   4  12      816.60      888.79     36.60 o 
   0   4  12       22.62       39.15     14.72 o 
   1   4  12     1646.70     1666.69     50.21 o 
   2   4  12      201.70      154.12     25.95 o 
   3   4  12     1462.70     1430.27     84.90 o 
   4   4  12      220.81      313.81     48.47 o 
   5   4  12      177.62      257.74     35.90 o 
   6   4  12       73.09      101.51     80.63 o 
   7   4  12      470.19      615.61     73.14 o 
   8   4  12       78.98      123.41     33.87 o 
   9   4  12      273.30      249.97     66.41 o 
 -11   5  12       99.19       61.48     33.24 o 
 -10   5  12      122.75      116.95     27.69 o 
  -9   5  12      442.18      430.41     36.91 o 
  -8   5  12      619.96      735.49     60.86 o 
  -7   5  12       49.27       41.11     18.82 o 
  -6   5  12      163.80      160.27     28.64 o 
  -5   5  12      442.54      509.85     31.93 o 
  -4   5  12       88.15       78.48     19.56 o 
  -3   5  12      944.77     1019.15     41.71 o 
  -2   5  12     1010.24     1034.49     42.42 o 
  -1   5  12      948.79      892.39     38.92 o 
   0   5  12      219.23      212.07     35.83 o 
   1   5  12       73.57       81.39     18.75 o 
   2   5  12       69.81      102.96     25.11 o 
   3   5  12      576.12      570.58     36.36 o 
   4   5  12      844.77      798.64     42.02 o 
   5   5  12      833.76      961.66    177.87 o 
   6   5  12       18.18       25.27     35.17 o 
   7   5  12      388.02      394.06     83.70 o 
   8   5  12       19.37       -6.25     27.35 o 
 -10   6  12      216.11      183.59     33.10 o 
  -9   6  12      106.10       80.92     25.88 o 
  -8   6  12       70.35       60.37     29.72 o 
  -7   6  12       37.44       48.72     25.70 o 
  -6   6  12       46.34        6.02     22.22 o 
  -5   6  12      338.15      350.49     32.22 o 
  -4   6  12     1088.34     1046.13     45.14 o 
  -3   6  12       70.18      121.74     22.17 o 
  -2   6  12      118.08      103.33     21.13 o 
  -1   6  12       86.91      113.82     26.60 o 
   0   6  12       12.44        5.87     15.91 o 
   1   6  12       83.75      118.96     27.27 o 
   2   6  12     1127.88     1261.25     82.01 o 
   3   6  12       81.63      109.32     23.32 o 
   4   6  12       50.40       50.45     27.02 o 
   5   6  12        5.49      -10.53     23.97 o 
   6   6  12       47.03       37.94     28.66 o 
   7   6  12       44.46       49.16     31.31 o 
  -9   7  12       72.16       61.06     32.89 o 
  -8   7  12        6.32      -35.57     23.75 o 
  -7   7  12       77.29       23.45     26.68 o 
  -6   7  12       60.52       89.24     31.29 o 
  -5   7  12        0.04       -9.61     21.01 o 
  -4   7  12       31.70       14.52     18.64 o 
  -3   7  12      460.94      511.36     47.84 o 
  -2   7  12        0.81      -20.44     15.51 o 
  -1   7  12      204.67      209.51     34.89 o 
   0   7  12      102.07      104.47     30.20 o 
   1   7  12      132.24      105.66     30.32 o 
   2   7  12        4.48       10.36     22.36 o 
   3   7  12      172.47      178.96     44.26 o 
   4   7  12       77.98       62.03     41.39 o 
   5   7  12      353.30      349.33     58.40 o 
  -6   8  12      106.76      134.99     34.93 o 
  -5   8  12      141.32      107.27     34.75 o 
  -4   8  12        0.52      -15.33     19.63 o 
  -3   8  12      371.08      436.57     98.24 o 
  -2   8  12       13.93       20.14     35.83 o 
  -1   8  12       32.49       10.72     25.61 o 
   0   8  12      105.04      115.01     33.11 o 
   1   8  12       44.17       37.48     27.04 o 
   2   8  12       51.74       42.83     26.83 o 
   3   8  12       68.47       81.69     39.83 o 
 -13   0  13       49.30       80.01     42.80 o 
 -11   0  13      590.58      615.57     45.50 o 
  -9   0  13     4754.46     4780.47    114.79 o 
  -7   0  13     2112.02     2285.74     56.84 o 
  -5   0  13       49.64       55.54     14.08 o 
  -3   0  13     1148.53     1083.41     47.43 o 
  -1   0  13     5023.54     4842.74    160.64 o 
   1   0  13     2495.01     2268.51     65.87 o 
   3   0  13     4109.86     4218.13    101.88 o 
   5   0  13     1346.57     1170.62     53.51 o 
   7   0  13     1344.66     1411.88     93.82 o 
   9   0  13      411.79      521.07     70.83 o 
 -13   1  13       95.44       94.32     28.05 o 
 -12   1  13        3.73       11.71     24.38 o 
 -11   1  13     1290.84     1325.30     50.89 o 
 -10   1  13       39.73       32.27     15.74 o 
  -9   1  13      215.16      204.24     23.96 o 
  -8   1  13      811.97      787.00     26.77 o 
  -7   1  13        8.40        2.65      9.12 o 
  -6   1  13     1385.19     1558.74     33.36 o 
  -5   1  13     2166.84     2560.96     39.68 o 
  -4   1  13     6044.18     5896.70    105.24 o 
  -3   1  13       27.36       23.06     13.36 o 
  -2   1  13      336.70      333.33     33.27 o 
  -1   1  13      124.42       78.75     21.64 o 
   0   1  13      367.01      371.03     32.52 o 
   1   1  13     1865.82     1887.78     41.60 o 
   2   1  13     4141.28     3914.07     66.93 o 
   3   1  13     1418.91     1318.85     47.66 o 
   4   1  13        1.74       13.88     12.91 o 
   5   1  13        3.14        1.30     13.14 o 
   6   1  13      215.59      189.75     20.38 o 
   7   1  13      249.78      215.33     37.05 o 
   8   1  13     1276.11     1266.37     66.48 o 
   9   1  13      122.51      150.53     36.77 o 
  10   1  13      134.22      174.96     40.44 o 
 -13   2  13      189.39      186.50     43.77 o 
 -12   2  13       20.55       44.07     29.61 o 
 -11   2  13      160.26      262.99     51.05 o 
 -10   2  13       27.89      -14.09     20.89 o 
  -9   2  13        7.24       -9.14     14.31 o 
  -8   2  13      658.72      665.61     29.02 o 
  -6   2  13     1222.72     1331.47     35.97 o 
  -5   2  13      742.45      682.57     27.74 o 
  -4   2  13       26.63       68.95     20.79 o 
  -3   2  13     1828.67     1631.58     90.07 o 
  -2   2  13     1394.22     1316.88     59.08 o 
  -1   2  13     1714.67     1657.47     47.73 o 
   0   2  13     1388.05     1263.64     51.91 o 
   1   2  13      393.72      476.92     34.71 o 
   2   2  13      338.30      375.55     21.20 o 
   3   2  13       15.43       -1.03     11.71 o 
   4   2  13     1034.40     1001.62     34.70 o 
   5   2  13      737.71      663.74     35.63 o 
   6   2  13     1528.07     1653.28     71.55 o 
   7   2  13       11.03       20.34     18.80 o 
   8   2  13        5.11      -25.00     22.01 o 
   9   2  13       96.50       55.45     29.62 o 
  10   2  13      152.29      165.18     47.39 o 
 -13   3  13      411.99      440.83     93.92 o 
 -12   3  13       20.13       25.69     28.54 o 
 -11   3  13      314.60      297.72     41.32 o 
 -10   3  13        2.24       -4.37     22.96 o 
  -9   3  13      119.25      113.72     21.80 o 
  -8   3  13       17.11       13.65     16.09 o 
  -7   3  13     2303.06     2333.39     90.95 o 
  -6   3  13      546.55      725.59     43.31 o 
  -5   3  13     2516.16     2646.79     63.22 o 
  -4   3  13       59.49       62.66     15.54 o 
  -3   3  13     2794.76     2572.23     81.39 o 
  -2   3  13      478.63      471.07     40.90 o 
  -1   3  13      221.69      233.50     23.67 o 
   0   3  13      801.18      674.86     32.23 o 
   1   3  13     4657.97     4543.95    110.20 o 
   2   3  13      302.37      238.39     23.43 o 
   3   3  13     2083.24     1973.64     58.21 o 
   4   3  13      314.90      280.63     27.72 o 
   5   3  13       60.67       41.25     18.93 o 
   6   3  13      202.47      189.32     51.12 o 
   7   3  13      788.54      897.81     45.52 o 
   8   3  13        1.14       12.11     26.61 o 
   9   3  13      416.22      470.48     55.16 o 
 -12   4  13       30.14       14.58     44.15 o 
 -11   4  13        1.11       10.86     27.19 o 
 -10   4  13      219.24      192.13     28.05 o 
  -9   4  13      493.17      427.98     34.62 o 
  -8   4  13      277.57      259.04     29.64 o 
  -7   4  13       51.93       38.12     18.01 o 
  -6   4  13      943.55      917.79     39.46 o 
  -5   4  13      371.20      394.47     28.02 o 
  -4   4  13        2.01       -2.78     13.06 o 
  -3   4  13     1592.43     1697.94     51.15 o 
  -2   4  13     1061.48     1068.14     40.33 o 
  -1   4  13       23.00       17.58     13.93 o 
   0   4  13      238.12      222.43     23.21 o 
   1   4  13      422.33      506.34     39.28 o 
   2   4  13       26.17       13.58     14.76 o 
   3   4  13     1000.88      974.54     43.28 o 
   4   4  13     2571.55     2549.70     70.67 o 
   5   4  13      275.64      315.28     50.46 o 
   6   4  13      502.14      561.48     49.15 o 
   7   4  13      272.07      306.20     42.39 o 
   8   4  13       32.62       -0.86     38.97 o 
   9   4  13       24.96      -51.78     35.97 o 
 -11   5  13       27.25       -0.29     28.64 o 
 -10   5  13      325.90      266.82     45.79 o 
  -9   5  13        0.05       -7.95     17.29 o 
  -8   5  13       45.94       62.84     21.70 o 
  -7   5  13        1.41       13.98     34.45 o 
  -6   5  13      226.36      223.81     31.92 o 
  -5   5  13      656.62      684.70     36.63 o 
  -4   5  13      342.36      420.21     30.38 o 
  -3   5  13      207.03      147.89     22.51 o 
  -2   5  13        3.69      -18.63     14.10 o 
  -1   5  13       62.76       58.14     17.94 o 
   0   5  13      425.88      485.93     31.57 o 
   1   5  13      148.07      161.39     22.47 o 
   2   5  13     1095.82     1213.21     59.07 o 
   3   5  13     1224.65     1200.50     67.40 o 
   4   5  13      134.96      164.83     25.87 o 
   5   5  13        0.07      -11.82     30.44 o 
   6   5  13       94.43      177.00     36.21 o 
   7   5  13       72.24      111.16     67.41 o 
   8   5  13      216.06      250.76     44.56 o 
 -10   6  13        2.16        5.49     22.22 o 
  -9   6  13      159.13      152.86     31.39 o 
  -8   6  13      112.06      100.31     32.38 o 
  -7   6  13      319.76      370.52     42.77 o 
  -6   6  13       51.25       26.15     23.94 o 
  -5   6  13       30.77       24.74     17.85 o 
  -4   6  13       27.42       36.12     19.31 o 
  -3   6  13      255.66      291.33     28.73 o 
  -2   6  13       64.45       56.59     23.34 o 
  -1   6  13     1004.08     1112.11     46.13 o 
   0   6  13        1.63       21.98     17.48 o 
   1   6  13      122.47      141.04     28.34 o 
   2   6  13       20.46       47.59     24.56 o 
   3   6  13      400.48      391.31     34.94 o 
   4   6  13        4.96       15.34     25.37 o 
   5   6  13     1031.40     1109.72     69.81 o 
   6   6  13        1.52        5.99     30.62 o 
   7   6  13      104.72      113.94     38.05 o 
  -8   7  13        3.60        0.90     25.91 o 
  -7   7  13       55.80       14.93     40.32 o 
  -6   7  13      493.42      490.30     62.58 o 
  -5   7  13      335.05      314.96     41.64 o 
  -4   7  13      405.41      456.50     40.02 o 
  -3   7  13       13.71        7.09     17.68 o 
  -2   7  13      103.70      154.18     25.86 o 
  -1   7  13        0.98       15.17     22.79 o 
   0   7  13      193.35      219.84     37.42 o 
   1   7  13       41.07       30.27     24.86 o 
   2   7  13      572.84      494.37     56.26 o 
   3   7  13       32.19       17.93     22.24 o 
   4   7  13       27.76       41.90     29.73 o 
   5   7  13       54.60       89.59     36.89 o 
  -6   8  13        0.25      -20.45     26.73 o 
  -5   8  13       54.18       25.99     28.42 o 
  -4   8  13        6.84       -0.67     21.57 o 
  -3   8  13        9.21       11.65     26.95 o 
  -2   8  13      289.88      316.51     69.48 o 
  -1   8  13       75.01       77.73     30.81 o 
   0   8  13      115.23      110.74     32.67 o 
   1   8  13        0.57      -25.54     24.30 o 
   2   8  13        0.12       16.46     25.25 o 
 -12   0  14       24.12       16.47     25.89 o 
 -10   0  14      951.42      943.52     51.35 o 
  -8   0  14       27.65       25.04     16.78 o 
  -6   0  14     2355.78     2031.50     52.16 o 
  -4   0  14     2977.20     3482.18     91.16 o 
  -2   0  14       32.33      116.18     33.90 o 
   0   0  14     9425.29     9423.29    175.87 o 
   4   0  14       23.44       30.66     19.88 o 
   6   0  14      118.12      148.14     29.72 o 
   8   0  14     1495.88     1284.52     95.34 o 
  10   0  14      100.52      146.63     52.05 o 
 -13   1  14      207.36      221.05     40.44 o 
 -12   1  14      160.34      155.00     34.07 o 
 -11   1  14       93.32       84.41     39.94 o 
 -10   1  14       49.91       29.18     20.06 o 
  -9   1  14     2671.10     2611.12     65.93 o 
  -8   1  14     1801.87     1943.71     46.10 o 
  -7   1  14     2798.81     2659.86     43.89 o 
  -6   1  14       64.82       52.57     11.71 o 
  -4   1  14        0.50       -9.07     11.17 o 
  -3   1  14     3533.54     4007.67     82.20 o 
  -2   1  14     2104.12     2099.86     56.24 o 
  -1   1  14     7115.18     7018.01    122.93 o 
   0   1  14      670.56      765.56     67.60 o 
   1   1  14     1006.03      911.53     29.93 o 
   2   1  14        2.47       -4.83     10.64 o 
   3   1  14      468.05      419.05     23.86 o 
   4   1  14     1563.17     1717.51     56.87 o 
   5   1  14      500.20      615.89     30.46 o 
   6   1  14       44.43       61.67     16.68 o 
   7   1  14       51.83       62.29     20.93 o 
   8   1  14       66.49       97.78     42.32 o 
   9   1  14      231.34      160.35     37.63 o 
  10   1  14      100.16      100.35     36.65 o 
 -13   2  14      188.98      168.24     38.73 o 
 -12   2  14      136.68      129.99     33.90 o 
 -11   2  14      283.94      360.58     42.12 o 
 -10   2  14        0.93       -7.08     21.55 o 
  -9   2  14     1566.52     1679.97    139.21 o 
  -8   2  14       14.53       18.37     14.39 o 
  -7   2  14     1492.58     1569.14     37.58 o 
  -6   2  14      944.50      792.66     57.25 o 
  -5   2  14     1289.21     1208.16     41.83 o 
  -4   2  14      586.57      641.30     33.53 o 
  -3   2  14     4230.00     3956.09     80.77 o 
  -2   2  14      221.97      259.49     23.20 o 
  -1   2  14     1882.64     1625.89     49.04 o 
   0   2  14      957.20     1020.91     49.38 o 
   1   2  14     3796.68     4036.88     84.45 o 
   3   2  14     2016.39     1954.75     47.55 o 
   4   2  14      181.60      228.94     21.62 o 
   5   2  14       90.46       99.25     18.66 o 
   6   2  14      393.29      341.96     30.25 o 
   7   2  14      109.10       77.22     37.74 o 
   8   2  14       86.99       55.30     30.51 o 
   9   2  14      396.41      404.36     48.17 o 
 -12   3  14        3.00       18.42     27.93 o 
 -11   3  14       23.23       23.51     27.52 o 
 -10   3  14      353.92      411.86     54.43 o 
  -9   3  14       45.46       54.75     18.85 o 
  -8   3  14     2933.67     2813.66     72.45 o 
  -7   3  14      314.45      323.15     28.19 o 
  -6   3  14      334.07      409.42     36.04 o 
  -5   3  14       24.79       35.24     18.15 o 
  -4   3  14      691.23      769.75     35.55 o 
  -3   3  14      144.07      128.14     19.06 o 
  -2   3  14     4522.92     4221.29     85.95 o 
  -1   3  14       16.47       32.83     14.64 o 
   0   3  14      817.81      886.51     38.71 o 
   1   3  14      164.82      128.53     25.82 o 
   2   3  14      442.51      347.57     28.34 o 
   3   3  14      151.85      188.92     28.01 o 
   4   3  14     1956.57     2298.97     66.57 o 
   5   3  14        0.20       -9.38     16.14 o 
   6   3  14      436.30      377.43     56.16 o 
   7   3  14       61.08       38.10     27.49 o 
   8   3  14        7.03       -7.39     36.80 o 
   9   3  14       39.55       16.91     42.94 o 
 -12   4  14      100.52       99.89     34.99 o 
 -11   4  14      516.30      528.49     52.01 o 
 -10   4  14       70.22       40.63     20.79 o 
  -9   4  14       24.78       32.30     19.87 o 
  -8   4  14       20.49       36.11     19.10 o 
  -7   4  14        2.71       25.67     17.07 o 
  -6   4  14      175.93      122.39     43.53 o 
  -5   4  14     1778.38     1783.59     53.85 o 
  -4   4  14      603.91      542.06     31.71 o 
  -3   4  14      333.97      293.33     25.23 o 
  -2   4  14       61.52       35.98     17.68 o 
  -1   4  14      308.84      273.99     33.73 o 
   0   4  14      245.00      223.96     23.83 o 
   1   4  14     1286.26     1235.44     68.38 o 
   2   4  14      343.81      393.43     30.43 o 
   3   4  14     1863.24     2122.33     63.81 o 
   4   4  14        2.48      -22.32     15.88 o 
   5   4  14       17.64       85.30     51.19 o 
   6   4  14       11.04       29.85     24.95 o 
   7   4  14      480.36      537.15     99.27 o 
   8   4  14       28.17       60.23     30.87 o 
 -11   5  14       59.12      118.19     37.16 o 
 -10   5  14      185.45      222.34     32.26 o 
  -9   5  14      565.30      519.23     39.74 o 
  -8   5  14      317.96      340.29     55.78 o 
  -7   5  14     1047.73     1063.30    156.26 o 
  -6   5  14      818.57      776.36     72.83 o 
  -5   5  14        0.85       -9.33     13.59 o 
  -4   5  14      262.17      223.09     25.74 o 
  -3   5  14      295.90      238.47     33.15 o 
  -2   5  14      292.89      295.54     27.50 o 
  -1   5  14      873.65     1031.63     50.80 o 
   0   5  14      411.97      421.20     31.15 o 
   1   5  14        5.13        7.28     18.24 o 
   2   5  14       34.55       42.13     20.53 o 
   3   5  14     1099.94     1092.50     50.30 o 
   4   5  14      324.48      260.12     30.26 o 
   5   5  14      849.72      880.63     60.63 o 
   6   5  14      162.43      176.45     91.68 o 
   7   5  14      125.48      140.11     38.15 o 
 -10   6  14      282.95      309.25     52.14 o 
  -9   6  14        1.06       -3.46     40.52 o 
  -8   6  14        0.29       -5.58     23.93 o 
  -7   6  14        7.02      -15.23     22.59 o 
  -6   6  14      600.30      746.42     54.01 o 
  -5   6  14        0.05       39.00     17.97 o 
  -4   6  14      652.84      683.57     39.49 o 
  -3   6  14      234.03      257.65     28.49 o 
  -2   6  14       51.19       53.44     19.58 o 
  -1   6  14       73.37      133.35     23.31 o 
   0   6  14      848.57      971.96     80.60 o 
   1   6  14      163.43      227.49     40.52 o 
   2   6  14      629.04      753.12     52.96 o 
   3   6  14        1.03       -7.23     17.90 o 
   4   6  14      173.48      173.47     37.82 o 
   5   6  14      112.58      126.47     35.90 o 
   6   6  14      107.71       79.81     34.39 o 
  -8   7  14      108.73      131.66     37.04 o 
  -7   7  14      204.42      191.79     53.71 o 
  -6   7  14       24.33       33.55     27.62 o 
  -5   7  14        4.18        5.81     23.91 o 
  -4   7  14      105.36       74.05     23.35 o 
  -3   7  14      237.73      249.56     29.94 o 
  -2   7  14      216.96      276.23     31.04 o 
  -1   7  14      356.14      404.60     78.35 o 
   0   7  14        3.64       15.84     24.15 o 
   1   7  14        0.84       -2.96     22.11 o 
   2   7  14       24.76       -4.72     22.82 o 
   3   7  14       62.73       60.36     24.44 o 
   4   7  14      102.87      103.21     35.66 o 
  -5   8  14      186.80      114.09     74.32 o 
  -4   8  14       89.07      103.45     28.22 o 
  -3   8  14       64.79       27.65     27.99 o 
  -2   8  14       28.80       57.16     29.58 o 
  -1   8  14        2.61      -35.55     23.70 o 
   0   8  14      127.29       80.02     33.79 o 
   1   8  14      148.31      169.71     72.07 o 
 -13   0  15      737.94      709.95     79.80 o 
 -11   0  15      292.30      281.85     35.94 o 
  -9   0  15      474.95      391.96     35.62 o 
  -7   0  15     4523.84     4711.76     90.62 o 
  -5   0  15       60.41       64.61     22.09 o 
  -3   0  15     2030.87     1897.16    118.01 o 
  -1   0  15    15002.85    14736.07    378.65 o 
   1   0  15       49.35       66.47     20.21 o 
   3   0  15      497.67      508.11     37.49 o 
   5   0  15      406.47      525.03     45.25 o 
   7   0  15       13.94       -7.46     31.89 o 
   9   0  15       85.05      149.73     49.01 o 
 -13   1  15       19.61       53.50     31.02 o 
 -12   1  15      941.77     1013.40     63.79 o 
 -11   1  15      716.96      762.97     59.47 o 
 -10   1  15      435.86      426.97     40.56 o 
  -9   1  15       14.91       12.39     18.01 o 
  -8   1  15        0.11      -13.48     11.48 o 
  -7   1  15      329.40      363.50     20.67 o 
  -6   1  15     5063.76     5242.87     76.29 o 
  -5   1  15      360.66      286.39     21.72 o 
  -4   1  15     2174.54     2121.79     88.44 o 
  -3   1  15     3360.02     3710.89     80.91 o 
  -2   1  15       24.56       28.30     22.75 o 
  -1   1  15     1291.78     1376.60    101.34 o 
   0   1  15     6301.48     6443.64     94.74 o 
   1   1  15      670.16      625.02     27.16 o 
   2   1  15      810.93      790.67     30.66 o 
   3   1  15       37.12       12.08     13.92 o 
   4   1  15       86.15       95.49     28.78 o 
   5   1  15       83.13       87.01     18.38 o 
   6   1  15      282.86      361.78     26.15 o 
   7   1  15        0.91       -3.60     23.16 o 
   8   1  15      211.68      155.87     36.57 o 
   9   1  15      158.87      141.34     38.79 o 
 -13   2  15       47.57       52.69     31.96 o 
 -12   2  15       67.22       37.63     37.52 o 
 -11   2  15       15.82      -12.73     24.39 o 
 -10   2  15      372.27      385.42     41.80 o 
  -9   2  15      454.16      452.61     32.12 o 
  -8   2  15     1980.69     1946.79     49.33 o 
  -7   2  15       94.43       79.13     14.19 o 
  -6   2  15      310.00      252.88     21.07 o 
  -5   2  15       93.04       91.31     22.44 o 
  -4   2  15     1452.25     1160.24     42.49 o 
  -3   2  15     2427.77     2463.44     62.69 o 
  -2   2  15     6420.38     6545.66    116.73 o 
  -1   2  15     1008.87     1023.91     41.51 o 
   0   2  15      427.92      445.50     46.70 o 
   1   2  15      641.79      525.02     31.92 o 
   2   2  15     1303.70     1411.24     49.87 o 
   3   2  15       29.35        3.39     16.94 o 
   4   2  15      957.15     1020.52     44.93 o 
   6   2  15      138.19      180.53     27.53 o 
   7   2  15       26.51       33.98     30.63 o 
   8   2  15       17.29      -37.93     25.29 o 
   9   2  15       92.32       56.83     34.37 o 
 -12   3  15       70.63       42.64     32.38 o 
 -11   3  15      899.24      822.13     87.91 o 
 -10   3  15       86.90      115.60     45.91 o 
  -9   3  15      538.87      551.80     36.62 o 
  -8   3  15       35.31       75.63     21.16 o 
  -7   3  15      347.01      399.90     34.03 o 
  -6   3  15       71.28      110.50     20.04 o 
  -5   3  15     3425.81     3058.50     83.24 o 
  -4   3  15      355.86      417.04     28.77 o 
  -3   3  15      112.74      133.66     19.96 o 
  -2   3  15       50.66       60.59     17.59 o 
  -1   3  15      460.23      395.86     31.87 o 
   0   3  15     1154.11     1020.46     51.75 o 
   1   3  15     4182.31     4392.17    114.18 o 
   3   3  15      797.79      730.77     39.81 o 
   4   3  15       11.66        6.32     16.96 o 
   5   3  15        6.56        9.62     17.63 o 
   6   3  15       49.91       48.04     26.67 o 
   7   3  15      323.41      385.39     44.60 o 
   8   3  15       30.22      -36.04     41.77 o 
 -12   4  15       13.44       75.15     32.60 o 
 -11   4  15       11.44        6.61     26.33 o 
 -10   4  15      231.21      264.24     32.14 o 
  -9   4  15      118.32       78.46     26.21 o 
  -8   4  15     1523.75     1579.48     56.78 o 
  -7   4  15      768.41      735.52     49.54 o 
  -6   4  15      697.24      567.36     33.26 o 
  -5   4  15        0.89       -9.62     13.70 o 
  -4   4  15     1333.37     1263.15     46.85 o 
  -3   4  15       22.51        3.25     14.37 o 
  -2   4  15     1053.46     1016.49     42.39 o 
  -1   4  15     1232.45     1205.84     46.34 o 
   0   4  15      508.60      604.04     34.64 o 
   1   4  15      730.85      695.51     46.26 o 
   2   4  15      157.13      187.30     26.98 o 
   3   4  15      340.72      271.87     29.42 o 
   4   4  15      610.61      595.65     38.98 o 
   5   4  15      309.34      366.02     42.97 o 
   6   4  15      219.60      234.11     37.87 o 
   7   4  15        8.28       -1.62     26.18 o 
   8   4  15        4.88       23.09     30.37 o 
 -11   5  15      133.35      147.40     38.39 o 
 -10   5  15      254.48      289.14     35.15 o 
  -9   5  15       51.36       13.42     20.36 o 
  -8   5  15        5.34       -2.35     32.55 o 
  -7   5  15       36.42       54.89     25.90 o 
  -6   5  15     2054.40     1981.68    107.85 o 
  -5   5  15      346.83      322.75     29.25 o 
  -4   5  15      732.60      734.39     39.18 o 
  -3   5  15        5.64       -4.99     15.54 o 
  -2   5  15        0.18        5.93     16.00 o 
  -1   5  15       53.38       16.94     17.40 o 
   0   5  15     1040.26     1070.75     45.86 o 
   1   5  15      409.60      467.82     42.26 o 
   2   5  15      193.25      176.29     48.15 o 
   3   5  15      367.41      305.59     31.37 o 
   4   5  15      197.49      238.37     31.96 o 
   5   5  15        0.09        2.61     23.62 o 
   6   5  15       84.48      101.15     33.88 o 
   7   5  15      122.26      122.86     37.12 o 
  -9   6  15      281.45      263.37     44.33 o 
  -8   6  15        6.95       -1.53     25.19 o 
  -7   6  15      363.40      419.75     45.71 o 
  -6   6  15        1.50       -3.70     22.74 o 
  -5   6  15        5.06      -18.74     17.48 o 
  -4   6  15       47.71       65.84     22.21 o 
  -3   6  15      814.08      814.51     63.40 o 
  -2   6  15        3.85       25.46     19.36 o 
  -1   6  15      238.90      305.03     37.37 o 
   0   6  15       32.67        2.24     20.54 o 
   1   6  15        1.56       24.39     23.05 o 
   2   6  15        0.05       26.75     20.46 o 
   3   6  15      397.77      413.40     37.00 o 
   4   6  15        6.10       13.28     25.84 o 
   5   6  15      773.45      788.34     63.02 o 
   6   6  15        1.43      -26.84     38.73 o 
  -7   7  15       50.31       49.73     30.76 o 
  -6   7  15      126.56      140.25     39.63 o 
  -5   7  15      242.23      259.79     31.30 o 
  -4   7  15      760.41      688.82     45.69 o 
  -3   7  15        0.67      -21.33     18.98 o 
  -2   7  15       16.40       25.57     21.35 o 
  -1   7  15        7.01       -4.15     23.06 o 
   0   7  15      107.43       97.12     43.04 o 
   1   7  15      111.50      115.53     32.94 o 
   2   7  15      499.26      510.07     42.41 o 
   3   7  15       32.10       52.77     32.33 o 
   4   7  15        2.84       17.15     32.47 o 
  -4   8  15       94.38      100.61     27.45 o 
  -3   8  15       39.41      104.20     54.54 o 
  -2   8  15      129.88      154.24     37.38 o 
  -1   8  15        4.00       29.29     33.83 o 
   0   8  15       75.54       95.80     65.44 o 
 -12   0  16      706.67      720.99     75.94 o 
 -10   0  16     1052.78     1179.71     66.38 o 
  -8   0  16      420.68      308.09     66.08 o 
  -6   0  16     2581.64     3016.14     68.64 o 
  -4   0  16     3665.28     3249.63    111.42 o 
  -2   0  16        1.41       14.29     28.03 o 
   0   0  16     6065.90     6293.66    195.47 o 
   4   0  16       52.02        5.57     20.63 o 
   8   0  16      362.48      430.84     68.41 o 
 -13   1  16      254.97      216.15     40.17 o 
 -12   1  16       35.76       53.48     30.19 o 
 -11   1  16      106.57       70.34     28.15 o 
 -10   1  16      823.67      899.82     47.81 o 
  -9   1  16     1372.40     1350.64     49.46 o 
  -8   1  16      360.71      316.70     22.97 o 
  -7   1  16      310.41      426.78     33.26 o 
  -6   1  16      279.12      357.11     31.32 o 
  -5   1  16       29.95       54.41     16.75 o 
  -4   1  16      486.06      584.13     33.77 o 
  -3   1  16     3526.52     3328.45     77.91 o 
  -2   1  16     1084.61     1144.79     57.94 o 
  -1   1  16     5304.55     5219.21    129.28 o 
   0   1  16     2158.95     1884.25    315.93 o 
   1   1  16       72.63       88.63     19.55 o 
   2   1  16     1455.81     1349.01     40.17 o 
   4   1  16       56.08       30.67     22.65 o 
   5   1  16       26.11       57.49     17.54 o 
   6   1  16       86.02       82.45     22.35 o 
   7   1  16        3.61      -31.18     33.21 o 
   8   1  16        3.36       31.33     27.91 o 
   9   1  16       20.02       -4.22     28.00 o 
 -13   2  16       57.47       48.02     36.21 o 
 -12   2  16      114.49      203.35     38.61 o 
 -11   2  16     1272.53     1301.97     67.66 o 
 -10   2  16      298.35      275.37     36.82 o 
  -9   2  16        1.99        3.20     17.43 o 
  -8   2  16       11.63       19.95     31.34 o 
  -7   2  16       11.84       21.07     10.63 o 
  -6   2  16      395.62      478.11     30.73 o 
  -5   2  16     2018.39     2016.72     57.68 o 
  -4   2  16      275.50      249.89     36.73 o 
  -3   2  16       17.53       15.74     15.36 o 
  -2   2  16      514.93      494.68     34.54 o 
  -1   2  16      301.37      346.95     35.84 o 
   0   2  16      283.59      184.01     30.11 o 
   1   2  16     5884.59     6107.61    116.41 o 
   2   2  16      441.23      498.05     44.92 o 
   3   2  16        8.01        3.79     16.48 o 
   4   2  16        5.05        0.75     15.86 o 
   5   2  16        6.40       19.62     23.96 o 
   6   2  16       24.92       15.46     38.49 o 
   7   2  16      219.31      269.94     66.79 o 
   8   2  16      130.40      139.59     52.19 o 
 -12   3  16       87.20       48.47     31.80 o 
 -11   3  16        3.86       -7.23     25.59 o 
 -10   3  16     1161.72     1213.92     64.78 o 
  -9   3  16        8.04       37.90     18.71 o 
  -8   3  16     2095.86     1965.49     62.06 o 
  -7   3  16       39.37       63.80     18.48 o 
  -6   3  16     1230.27     1250.25     46.73 o 
  -5   3  16      321.90      318.97     27.57 o 
  -4   3  16     1812.50     1810.88     55.11 o 
  -3   3  16      521.36      596.28     35.32 o 
  -2   3  16     1467.16     1360.76     87.24 o 
  -1   3  16        2.44       15.69     16.03 o 
   0   3  16      391.55      377.18     44.32 o 
   1   3  16     1416.29     1576.80     54.34 o 
   2   3  16      175.04      231.46     38.74 o 
   3   3  16      104.96       66.86     20.91 o 
   4   3  16      230.87      171.61     26.03 o 
   5   3  16        0.20        2.74     18.55 o 
   6   3  16      325.85      346.27     61.16 o 
   7   3  16        4.43        5.92     25.68 o 
   8   3  16       21.23        4.35     41.42 o 
 -11   4  16      205.36      191.14     40.56 o 
 -10   4  16      214.60      218.86     32.04 o 
  -9   4  16       94.01      112.02     25.01 o 
  -8   4  16       16.00       49.85     26.63 o 
  -7   4  16      726.52      645.81     47.19 o 
  -6   4  16      549.90      579.45     34.94 o 
  -5   4  16     1254.72     1234.92     47.69 o 
  -4   4  16      883.99      883.76     50.56 o 
  -3   4  16      137.77      133.44     28.72 o 
  -2   4  16       38.15       43.67     19.30 o 
  -1   4  16      499.96      462.47     32.33 o 
   0   4  16      646.33      573.88     43.88 o 
   1   4  16      740.70      890.74     54.54 o 
   2   4  16      378.82      348.31     41.96 o 
   3   4  16      894.96      874.71     52.81 o 
   4   4  16       40.61       29.67     20.69 o 
   5   4  16       58.80        7.06     25.97 o 
   6   4  16        0.40       10.25     46.94 o 
   7   4  16      221.67      212.38     40.67 o 
 -10   5  16        5.49       -3.08     21.42 o 
  -9   5  16      452.13      434.31     46.86 o 
  -8   5  16      691.78      709.54     53.81 o 
  -7   5  16      617.73      554.11     47.79 o 
  -6   5  16        0.98       -7.63     15.75 o 
  -5   5  16        0.06       -9.84     15.04 o 
  -4   5  16       10.44       -0.75     16.52 o 
  -3   5  16      773.72      841.78     74.93 o 
  -2   5  16      298.34      301.55     32.04 o 
  -1   5  16       29.24       16.02     17.91 o 
   0   5  16        6.24       -4.04     15.63 o 
   1   5  16       31.39       42.45     24.03 o 
   2   5  16       35.99       13.71     17.49 o 
   3   5  16      515.48      524.26     39.01 o 
   4   5  16      101.91       79.06     39.69 o 
   5   5  16      132.07      174.52     36.79 o 
   6   5  16       19.01       24.59     29.48 o 
  -9   6  16       16.88      -22.94     26.37 o 
  -8   6  16        0.05       -9.93     26.51 o 
  -7   6  16       43.68        3.79     26.54 o 
  -6   6  16      893.78      963.67     60.76 o 
  -5   6  16      113.60       63.41     21.80 o 
  -4   6  16      385.75      471.38     36.53 o 
  -3   6  16        6.84       10.69     18.88 o 
  -2   6  16      125.64      169.92     32.93 o 
  -1   6  16       45.58       29.33     20.26 o 
   0   6  16      181.49      181.33     26.93 o 
   1   6  16       25.45       21.38     23.91 o 
   2   6  16      642.15      603.43     83.54 o 
   3   6  16       59.60       45.14     23.82 o 
   4   6  16       62.41       19.43     26.17 o 
   5   6  16       17.23        3.88     28.43 o 
  -7   7  16      269.72      233.52     41.77 o 
  -6   7  16        4.34       -1.42     25.07 o 
  -5   7  16        1.28       -7.23     20.17 o 
  -4   7  16      189.11      198.14     34.59 o 
  -3   7  16      122.27      138.18     27.22 o 
  -2   7  16       68.74       42.84     22.49 o 
  -1   7  16       68.62      111.24     33.94 o 
   0   7  16       10.97        6.50     32.14 o 
   1   7  16       22.08        4.16     26.49 o 
   2   7  16        0.99       17.76     22.77 o 
   3   7  16       68.20       79.66     34.74 o 
 -11   0  17        0.18       -4.56     34.17 o 
  -9   0  17     1676.97     1820.08    102.10 o 
  -7   0  17      118.83      132.26     29.57 o 
  -5   0  17       60.58       19.64     22.64 o 
  -3   0  17     7886.96     8328.61    254.46 o 
  -1   0  17     6762.24     7715.52    410.96 o 
   1   0  17      436.56      515.98     53.16 o 
   3   0  17       79.22       63.70     49.70 o 
   5   0  17       14.95        4.28     22.87 o 
   7   0  17      186.20      128.89     49.36 o 
 -13   1  17      125.28      119.98     35.56 o 
 -12   1  17      641.75      531.48     50.10 o 
 -11   1  17      222.72      219.94     35.91 o 
 -10   1  17     1084.71     1125.00     70.67 o 
  -9   1  17        1.43      -17.65     12.66 o 
  -8   1  17      101.42      130.87     17.35 o 
  -7   1  17      255.68      241.82     20.15 o 
  -6   1  17      168.70      160.53     20.96 o 
  -4   1  17     1031.10     1105.71     46.34 o 
  -3   1  17      342.94      277.81     42.15 o 
  -2   1  17        5.01        4.52     19.86 o 
  -1   1  17      345.67      402.73     39.94 o 
   0   1  17       40.87       20.99     13.38 o 
   1   1  17      417.50      476.42     32.51 o 
   2   1  17     1043.30     1195.88     47.64 o 
   3   1  17       11.34       11.80     18.48 o 
   4   1  17       13.11      -10.47     16.28 o 
   5   1  17       54.97       80.05     18.84 o 
   6   1  17        4.75      -26.05     17.37 o 
   7   1  17        2.74      -18.07     23.97 o 
   8   1  17      311.75      316.51     45.15 o 
 -12   2  17       38.28       58.74     31.19 o 
 -11   2  17       37.90       29.79     32.62 o 
 -10   2  17      568.58      571.55     66.58 o 
  -9   2  17       77.01       91.24     27.02 o 
  -8   2  17     1144.73     1143.08     46.61 o 
  -7   2  17      320.06      373.73     30.25 o 
  -6   2  17      116.35      185.46     46.19 o 
  -5   2  17      359.20      368.87     29.75 o 
  -4   2  17        8.20       14.14     15.28 o 
  -3   2  17     1306.18     1334.78     53.87 o 
  -2   2  17     3074.33     2637.63     77.16 o 
  -1   2  17      562.87      489.46     60.65 o 
   0   2  17     1048.70      989.00     78.25 o 
   1   2  17     1409.80     1598.97     55.01 o 
   2   2  17        2.93        8.17     19.65 o 
   4   2  17      116.74      200.13     58.24 o 
   5   2  17       35.03       29.01     20.19 o 
   6   2  17      732.71      670.28     52.15 o 
   7   2  17       15.17        1.18     26.21 o 
   8   2  17       89.86       71.93     49.64 o 
 -12   3  17        0.53      -22.33     45.04 o 
 -11   3  17      698.98      671.03     55.18 o 
 -10   3  17       11.62       22.21     39.14 o 
  -9   3  17       67.41       70.13     21.97 o 
  -8   3  17      234.92      319.53     31.45 o 
  -7   3  17      403.62      372.50     38.56 o 
  -6   3  17      199.02      263.00     26.39 o 
  -5   3  17      826.05      939.64     49.81 o 
  -4   3  17      318.23      317.92     27.83 o 
  -3   3  17      445.72      467.81     32.19 o 
  -2   3  17        0.30        0.47     15.91 o 
  -1   3  17      255.37      296.71     28.79 o 
   0   3  17       84.31       73.98     36.10 o 
   1   3  17     1010.80      982.41     44.98 o 
   2   3  17      379.20      319.43     30.71 o 
   3   3  17       32.99       44.33     19.28 o 
   4   3  17       51.34       18.22     25.82 o 
   5   3  17        1.82       19.75     25.18 o 
   6   3  17       14.91       20.51     26.73 o 
   7   3  17      249.17      286.39     49.43 o 
 -11   4  17        0.07       -3.05     27.87 o 
 -10   4  17       64.15       51.04     22.47 o 
  -9   4  17      382.59      408.79     44.56 o 
  -8   4  17      657.35      571.35     64.65 o 
  -7   4  17       26.88       25.50     22.64 o 
  -6   4  17       32.98       39.58     25.95 o 
  -5   4  17      577.34      555.23     46.80 o 
  -4   4  17     1157.28     1043.27     89.16 o 
  -3   4  17      780.80      727.70     39.25 o 
  -2   4  17      644.33      698.22     38.69 o 
  -1   4  17       46.23       58.01     19.41 o 
   1   4  17       19.88       63.11     25.53 o 
   2   4  17      286.29      277.25     39.81 o 
   3   4  17     1216.25     1286.90     77.71 o 
   4   4  17      245.87      250.08     31.47 o 
   5   4  17        1.13       23.21     25.44 o 
   6   4  17      118.01       93.83     74.45 o 
   7   4  17      131.50      113.54     36.38 o 
 -10   5  17      251.70      248.94     41.32 o 
  -9   5  17      142.50      121.87     38.97 o 
  -8   5  17       74.46       49.90     27.96 o 
  -7   5  17       43.80       26.61     28.55 o 
  -6   5  17      481.17      483.64     41.68 o 
  -5   5  17      195.34      190.79     28.80 o 
  -4   5  17      487.86      532.19     53.74 o 
  -3   5  17        9.51       32.62     18.36 o 
  -2   5  17       19.13       17.24     18.34 o 
  -1   5  17        0.61       -2.97     17.60 o 
   0   5  17       48.25       58.28     25.58 o 
   1   5  17       28.65       17.77     33.65 o 
   2   5  17      204.04      266.81     31.76 o 
   3   5  17      479.88      456.78     81.09 o 
   4   5  17      180.39      197.40     37.93 o 
   5   5  17       18.75       29.99     29.30 o 
   6   5  17       19.35       38.64     30.66 o 
  -8   6  17        1.72       11.96     27.20 o 
  -7   6  17      614.81      573.05    120.40 o 
  -6   6  17       22.44       21.54     25.58 o 
  -5   6  17       83.83       61.45     28.67 o 
  -4   6  17        7.38       -4.19     18.57 o 
  -3   6  17       71.42      107.31     31.48 o 
  -2   6  17        0.00       22.82     19.55 o 
  -1   6  17      292.91      342.78     33.99 o 
   0   6  17       17.95      -19.63     18.16 o 
   1   6  17       21.11       -4.85     37.83 o 
   2   6  17       22.00        9.36     20.39 o 
   3   6  17       47.44       59.87     24.42 o 
   4   6  17       24.72       40.49     29.14 o 
  -6   7  17      320.60      437.25     51.50 o 
  -5   7  17       45.38       54.70     24.52 o 
  -4   7  17       60.92       27.15     23.96 o 
  -3   7  17        9.32       37.80     23.46 o 
  -2   7  17        2.23       19.99     21.56 o 
  -1   7  17       78.54       88.55     31.25 o 
   0   7  17       41.48       30.18     27.68 o 
   1   7  17       11.50      -17.12     25.21 o 
   2   7  17       35.93       33.27     25.01 o 
 -12   0  18      920.67      996.37     88.29 o 
 -10   0  18      322.73      451.41     61.30 o 
  -8   0  18        2.00       21.93     22.51 o 
  -6   0  18       59.13       74.05     26.07 o 
  -4   0  18      744.33      815.20     99.17 o 
  -2   0  18     3110.22     3022.59    135.79 o 
   0   0  18      475.25      660.93     72.55 o 
   2   0  18      422.82      367.10     37.21 o 
   4   0  18     1521.29     1837.32    146.84 o 
   6   0  18       46.17       14.10     26.69 o 
   8   0  18      607.17      420.42     71.24 o 
 -12   1  18        6.59       37.35     43.63 o 
 -11   1  18       49.39       77.02     29.90 o 
 -10   1  18       28.44       62.77     21.87 o 
  -9   1  18      124.83      161.85     25.21 o 
  -8   1  18       59.68       69.45     22.52 o 
  -7   1  18      136.40      149.03     21.52 o 
  -5   1  18      178.36      202.33     39.00 o 
  -4   1  18        2.89      -16.46     17.35 o 
  -3   1  18     1719.45     1713.75     64.48 o 
  -2   1  18       62.42       59.88     26.55 o 
  -1   1  18     2594.89     2934.17     96.77 o 
   0   1  18      265.24      319.46     39.04 o 
   1   1  18      399.71      337.36     29.81 o 
   2   1  18      609.14      613.23     37.68 o 
   3   1  18      122.59       88.35     22.28 o 
   4   1  18      255.65      212.85     28.65 o 
   5   1  18      271.38      353.98     62.59 o 
   6   1  18      129.53      162.15     42.39 o 
   7   1  18      105.24       65.58     46.67 o 
   8   1  18       64.50      -31.13     40.11 o 
 -12   2  18       48.11       42.17     30.87 o 
 -11   2  18      148.59      126.08     33.69 o 
 -10   2  18      107.82       82.76     28.91 o 
  -9   2  18      119.03      142.03     40.31 o 
  -8   2  18       11.72       11.94     14.51 o 
  -7   2  18      541.87      714.17     57.52 o 
  -6   2  18      538.51      415.11     31.96 o 
  -5   2  18      316.27      271.73     28.54 o 
  -4   2  18      326.18      356.69     30.97 o 
  -3   2  18     4960.94     4775.78    101.90 o 
  -2   2  18        0.66       21.68     18.67 o 
  -1   2  18      907.52      820.46     78.49 o 
   1   2  18      911.94     1009.72     62.59 o 
   2   2  18      359.96      259.82     37.48 o 
   3   2  18      239.34      326.11     31.57 o 
   4   2  18       68.47       65.52     22.31 o 
   5   2  18        7.17        8.25     20.39 o 
   6   2  18        3.27       41.98     27.46 o 
   7   2  18       63.10       82.65     35.00 o 
 -11   3  18      125.04      122.27     35.24 o 
 -10   3  18      131.84      158.56     35.67 o 
  -9   3  18       23.57       34.98     20.84 o 
  -8   3  18      874.40      863.81     55.25 o 
  -7   3  18       46.21        1.24     15.96 o 
  -6   3  18       30.00       20.40     16.80 o 
  -5   3  18      274.43      235.65     26.45 o 
  -4   3  18      219.38      221.05     42.13 o 
  -3   3  18        6.02      -10.27     15.62 o 
  -2   3  18      932.87      956.67     44.98 o 
  -1   3  18       33.12       50.60     41.39 o 
   0   3  18      216.45      193.75     33.76 o 
   1   3  18      300.44      220.70     28.21 o 
   2   3  18      543.06      649.35     62.64 o 
   3   3  18      142.80      148.35     25.56 o 
   4   3  18      139.03      180.90     28.23 o 
   5   3  18       20.68       24.42     25.67 o 
   6   3  18      507.84      546.12     52.47 o 
   7   3  18        6.47       28.14     58.40 o 
 -11   4  18      189.31      320.03     59.61 o 
 -10   4  18       22.69       11.07     22.35 o 
  -9   4  18       59.67       55.79     30.37 o 
  -8   4  18       22.17       60.89     29.79 o 
  -7   4  18       46.80       40.56     25.52 o 
  -6   4  18       27.81       22.64     18.17 o 
  -5   4  18     1366.82     1266.67     55.19 o 
  -4   4  18      189.29      173.82     24.69 o 
  -3   4  18        5.14        6.44     16.99 o 
  -2   4  18      211.78      244.63     28.01 o 
  -1   4  18       86.99       57.77     19.81 o 
   0   4  18       27.82       45.12     23.65 o 
   1   4  18      166.03      113.80     29.49 o 
   2   4  18      464.09      489.35     48.32 o 
   3   4  18     1425.69     1527.55     60.89 o 
   4   4  18      157.61      130.87     49.02 o 
   5   4  18        0.30        7.91     26.07 o 
   6   4  18        1.48       12.73     31.04 o 
 -10   5  18       78.24       20.31     29.77 o 
  -9   5  18      246.56      223.49     45.01 o 
  -8   5  18       14.33        3.83     36.00 o 
  -7   5  18      312.11      287.41     41.40 o 
  -6   5  18      438.76      446.59     35.51 o 
  -5   5  18        5.38       -6.87     17.65 o 
  -4   5  18      411.94      357.17     34.25 o 
  -3   5  18        7.33      -13.12     17.37 o 
  -2   5  18        6.88        8.64     18.88 o 
  -1   5  18      681.15      709.20     41.87 o 
   0   5  18      144.63      190.91     34.38 o 
   1   5  18        0.59       -5.45     26.85 o 
   2   5  18       30.57       37.54     22.23 o 
   3   5  18      141.28      174.97     30.85 o 
   4   5  18        1.84       -6.64     26.05 o 
   5   5  18      250.52      284.95    103.45 o 
  -8   6  18       20.35      -37.40     24.93 o 
  -7   6  18        5.94       11.83     36.48 o 
  -6   6  18      687.36      664.71     62.68 o 
  -5   6  18        0.17       15.01     19.89 o 
  -4   6  18      141.78      106.98     38.93 o 
  -3   6  18       18.98        5.00     20.57 o 
  -2   6  18      101.48       90.59     25.57 o 
  -1   6  18      154.59      173.20     30.85 o 
   0   6  18       43.76       61.26     28.91 o 
   1   6  18        0.02      -21.57     22.04 o 
   2   6  18       63.64       71.41     24.29 o 
   3   6  18       94.18       57.64     25.71 o 
  -5   7  18       14.50       17.51     29.07 o 
  -4   7  18       17.28       32.96     23.14 o 
  -3   7  18       36.30       43.36     24.17 o 
  -2   7  18        8.64        9.97     23.54 o 
  -1   7  18       21.57       34.74     26.57 o 
   0   7  18        8.60        3.66     26.36 o 
   1   7  18       77.15      116.88     34.12 o 
 -11   0  19       73.76       78.42     47.01 o 
  -9   0  19        7.20       -3.45     33.76 o 
  -7   0  19     1284.15     1462.48     67.52 o 
  -5   0  19        1.62       -8.60     36.24 o 
  -3   0  19        5.23        0.55     31.34 o 
  -1   0  19    18156.12    20112.24    517.89 o 
   1   0  19        4.02       44.18     39.90 o 
   3   0  19       86.36       67.45     44.80 o 
   5   0  19     1180.11     1310.54     66.44 o 
   7   0  19      382.09      395.70     67.24 o 
 -12   1  19      535.20      532.80     75.52 o 
 -11   1  19      168.77      125.71     51.91 o 
 -10   1  19       64.03       24.06     27.43 o 
  -9   1  19       11.29        6.66     20.20 o 
  -8   1  19       40.69       57.53     18.81 o 
  -7   1  19      178.52      175.61     23.29 o 
  -5   1  19      469.58      424.83     44.58 o 
  -4   1  19       61.12       70.86     22.91 o 
  -3   1  19     1579.35     1658.46    160.61 o 
  -2   1  19     1170.72     1181.18     64.29 o 
  -1   1  19      852.93      886.60     57.31 o 
   0   1  19       41.44       17.31     17.72 o 
   1   1  19       63.91       56.82     21.20 o 
   2   1  19      159.70      112.75     24.91 o 
   3   1  19      583.68      489.37     56.67 o 
   4   1  19     1083.95     1283.49     54.05 o 
   5   1  19       87.15       39.25     22.92 o 
   6   1  19       23.07       74.26     29.99 o 
   7   1  19       15.61        6.07     41.90 o 
 -12   2  19       82.98       79.84     33.78 o 
 -11   2  19       59.69       26.54     29.95 o 
 -10   2  19      328.37      347.90     42.30 o 
  -9   2  19       95.51       82.82     24.06 o 
  -8   2  19       61.85       13.99     25.40 o 
  -7   2  19        2.82        7.64     17.63 o 
  -6   2  19       93.40       94.94     22.84 o 
  -5   2  19       48.02       28.60     20.76 o 
  -4   2  19      446.20      493.17     35.79 o 
  -3   2  19     2163.61     2158.56     67.06 o 
  -2   2  19      113.40       81.07     35.69 o 
  -1   2  19       57.96       82.69     43.15 o 
   0   2  19     2051.10     2139.70     97.03 o 
   1   2  19     2089.42     1919.15     63.49 o 
   2   2  19      470.95      397.18     33.77 o 
   3   2  19        5.65       -9.20     16.83 o 
   4   2  19      125.83      120.98     26.98 o 
   5   2  19      293.93      334.72     35.87 o 
   6   2  19      895.91     1138.71     72.18 o 
   7   2  19      124.25      118.12     55.99 o 
 -11   3  19      216.74      240.81     41.76 o 
 -10   3  19      285.56      244.65     32.58 o 
  -9   3  19       69.36       25.16     26.22 o 
  -8   3  19       19.17       19.00     23.61 o 
  -7   3  19       69.94       84.38     21.51 o 
  -6   3  19       81.02       87.06     20.77 o 
  -5   3  19     1829.41     1828.61     60.47 o 
  -4   3  19      106.46      113.38     22.89 o 
  -3   3  19      655.45      608.24     38.62 o 
  -2   3  19       55.11       65.59     21.86 o 
  -1   3  19      537.01      483.63     45.08 o 
   0   3  19       20.04       35.33     25.99 o 
   1   3  19     1922.18     1981.81     65.90 o 
   2   3  19       76.90       54.65     21.48 o 
   3   3  19      236.32      256.46     33.26 o 
   4   3  19      151.33      157.18     28.22 o 
   5   3  19       46.09       90.71     52.91 o 
   6   3  19       32.49       25.43     29.76 o 
 -10   4  19        2.30       23.83     27.78 o 
  -9   4  19       44.33       33.44     32.14 o 
  -8   4  19      211.99      201.47     37.69 o 
  -7   4  19      263.66      237.95     37.32 o 
  -6   4  19      780.16      763.25     89.22 o 
  -5   4  19      596.59      546.35     37.34 o 
  -4   4  19      118.13       88.78     22.06 o 
  -3   4  19       48.19       52.52     20.44 o 
  -2   4  19       77.89       27.88     18.80 o 
  -1   4  19      668.04      718.48     52.15 o 
   0   4  19      463.17      524.89     93.82 o 
   1   4  19       28.10       14.03     20.44 o 
   2   4  19      184.76      140.14     41.28 o 
   3   4  19      243.97      203.10     29.84 o 
   4   4  19      196.92      183.53     31.36 o 
   5   4  19      129.42      201.12     39.94 o 
  -9   5  19       67.97       68.66     31.75 o 
  -8   5  19        5.43        0.73     26.45 o 
  -7   5  19      114.92       66.72     86.05 o 
  -6   5  19      150.91      124.97     25.88 o 
  -5   5  19       39.39       59.73     21.28 o 
  -4   5  19        4.28       -2.83     20.65 o 
  -3   5  19      171.66      186.47     28.35 o 
  -2   5  19      319.95      351.32     34.33 o 
  -1   5  19       42.50       89.22     23.33 o 
   0   5  19       40.60       50.92     27.75 o 
   1   5  19       19.86       39.67     21.31 o 
   2   5  19      156.05      125.44     27.73 o 
   3   5  19      259.64      261.07     35.16 o 
   4   5  19      175.06      256.13     93.44 o 
  -7   6  19      741.23      776.40     61.34 o 
  -6   6  19       14.06       -4.44     26.21 o 
  -5   6  19       23.90       30.00     21.37 o 
  -4   6  19       14.64        3.67     21.03 o 
  -3   6  19       37.59       35.69     22.68 o 
  -2   6  19       88.21       97.46     32.33 o 
  -1   6  19      307.26      352.52     36.41 o 
   0   6  19        0.31       25.58     26.20 o 
   1   6  19      249.18      225.55     66.10 o 
   2   6  19       47.57       35.60     24.33 o 
  -3   7  19       18.03       31.11     28.63 o 
  -2   7  19        0.35       13.36     28.83 o 
  -1   7  19        0.39        3.52     27.50 o 
 -10   0  20      644.21      629.87     72.35 o 
  -8   0  20        1.63        2.62     24.16 o 
  -6   0  20      287.04      296.61     45.25 o 
  -4   0  20      148.88      135.10     47.15 o 
   0   0  20       69.31      163.27     51.36 o 
   2   0  20     1550.52     1707.28    111.01 o 
   4   0  20      970.89      972.97     89.61 o 
   6   0  20        7.14        3.80     43.84 o 
 -12   1  20       74.60       59.85     51.91 o 
 -11   1  20       23.22       86.09     47.36 o 
 -10   1  20      671.49      639.19     51.59 o 
  -9   1  20       83.05       73.45     24.56 o 
  -8   1  20      100.67       49.18     21.44 o 
  -7   1  20      233.07      249.15     26.10 o 
  -6   1  20      613.29      722.07     43.34 o 
  -5   1  20      844.84      872.15     46.62 o 
  -4   1  20       88.55      112.24     25.14 o 
  -3   1  20     1377.73     1553.58     73.90 o 
  -2   1  20       24.20       24.35     25.31 o 
  -1   1  20     2873.95     2650.83     90.96 o 
   0   1  20       39.32       86.24     27.16 o 
   1   1  20      387.88      504.78    138.17 o 
   2   1  20       51.87       40.75     22.54 o 
   3   1  20      366.85      486.70     37.78 o 
   4   1  20       79.14       85.71     25.05 o 
   5   1  20     1027.97      906.18     50.03 o 
   6   1  20      445.24      445.04     49.74 o 
 -11   2  20      387.34      441.34     48.95 o 
 -10   2  20      128.98      144.70     39.76 o 
  -9   2  20       64.30       55.88     30.05 o 
  -8   2  20       11.26       15.14     25.06 o 
  -7   2  20       78.53       98.08     23.90 o 
  -6   2  20       15.32       -3.84     22.56 o 
  -5   2  20     2045.73     1939.55     64.56 o 
  -4   2  20     1715.08     1610.51     71.88 o 
  -3   2  20     2630.58     2661.39     76.88 o 
  -2   2  20       26.54      -11.42     23.03 o 
  -1   2  20     1230.57     1300.15     68.44 o 
   0   2  20        1.36      -10.77     17.89 o 
   1   2  20     3281.97     3136.77     83.84 o 
   2   2  20      329.52      412.40     34.91 o 
   3   2  20      541.72      610.29     41.41 o 
   4   2  20      311.81      287.30     34.34 o 
   5   2  20       45.49       74.34     26.48 o 
   6   2  20        5.17      -23.31     26.93 o 
 -11   3  20      112.63      130.55     36.44 o 
 -10   3  20       22.50        6.95     27.15 o 
  -9   3  20        0.34       -0.55     24.64 o 
  -8   3  20      405.12      322.15     41.46 o 
  -7   3  20       48.47       57.79     21.72 o 
  -6   3  20       66.94      114.67     24.19 o 
  -5   3  20      750.95      715.28     41.75 o 
  -4   3  20        9.63        5.11     28.13 o 
  -3   3  20      231.33      176.35     33.01 o 
  -2   3  20       68.23       26.97     22.07 o 
  -1   3  20       55.43       73.71     27.99 o 
   0   3  20     1295.00     1271.01     68.99 o 
   1   3  20       40.62       64.90     21.16 o 
   2   3  20        0.39       -2.28     18.80 o 
   3   3  20        4.06       -8.85     18.04 o 
   4   3  20      297.52      307.68     35.24 o 
   5   3  20        1.44      -14.78     26.22 o 
   6   3  20      751.02      844.12     64.78 o 
 -10   4  20      117.50       92.46     35.93 o 
  -9   4  20      295.06      267.04     43.39 o 
  -8   4  20      164.45      141.14     35.42 o 
  -7   4  20       32.09       22.49     26.41 o 
  -6   4  20       69.16       69.17     26.31 o 
  -5   4  20     1039.11      983.47     48.77 o 
  -4   4  20      243.17      241.66     29.88 o 
  -3   4  20     1455.14     1226.19     78.62 o 
  -2   4  20        0.69      -18.83     17.51 o 
  -1   4  20        2.35       12.54     23.44 o 
   0   4  20      149.36       75.49     42.42 o 
   1   4  20        4.36        8.17     19.85 o 
   2   4  20      127.66      163.06     29.63 o 
   3   4  20      848.31      801.46     48.87 o 
   4   4  20      126.04       79.71     26.99 o 
   5   4  20       19.94       18.33     30.21 o 
  -8   5  20       86.93       78.00     32.47 o 
  -7   5  20      734.95      672.79     56.58 o 
  -6   5  20      104.76      103.50     30.15 o 
  -5   5  20       65.72       59.69     26.32 o 
  -4   5  20       82.45       65.86     22.81 o 
  -3   5  20       21.89       45.49     22.68 o 
  -2   5  20      476.29      481.12     49.80 o 
  -1   5  20      436.60      471.16     48.26 o 
   0   5  20      108.08      116.66     33.39 o 
   1   5  20      281.67      284.15     34.69 o 
   2   5  20        5.74        8.98     21.85 o 
   3   5  20      287.87      220.50     34.41 o 
  -6   6  20      143.12      109.99     62.99 o 
  -5   6  20        3.33       -1.87     20.65 o 
  -4   6  20      492.17      429.13     39.88 o 
  -3   6  20        2.21        7.30     22.38 o 
  -2   6  20      231.71      209.57     32.21 o 
  -1   6  20       24.11       14.32     30.86 o 
   0   6  20       22.44       21.51     28.26 o 
   1   6  20       21.54       22.99     22.32 o 
 -11   0  21       84.48       43.01     45.01 o 
  -9   0  21      185.11      304.58     59.78 o 
  -7   0  21     2369.55     2241.21     87.60 o 
  -5   0  21      976.75      922.78     84.01 o 
  -3   0  21      220.43      141.45     46.60 o 
  -1   0  21     2095.86     2461.62    137.65 o 
   1   0  21     1454.33     1595.51    111.21 o 
   3   0  21      681.75      637.18     76.28 o 
   5   0  21      742.37      874.66     88.85 o 
 -11   1  21       46.99       90.30     48.88 o 
 -10   1  21      483.61      421.54     47.10 o 
  -9   1  21       37.54       33.77     33.93 o 
  -8   1  21       22.70       24.21     18.91 o 
  -7   1  21       26.28       31.68     19.32 o 
  -6   1  21      244.75      250.88     31.24 o 
  -5   1  21      133.07      150.52     31.22 o 
  -4   1  21     1509.20     1485.79     74.55 o 
  -3   1  21     2792.57     2804.09    116.70 o 
  -2   1  21        1.65       -9.37     28.23 o 
  -1   1  21      263.06      287.29     41.22 o 
   0   1  21      170.81      222.44     51.74 o 
   1   1  21       71.12       93.65     37.87 o 
   2   1  21     1398.65     1545.98     96.34 o 
   3   1  21      534.97      610.90     42.45 o 
   4   1  21      446.19      542.93     41.24 o 
   5   1  21        0.64       23.40     26.59 o 
   6   1  21        0.13       -8.00     34.34 o 
 -11   2  21      164.60      238.79     62.68 o 
 -10   2  21       13.60      -13.94     40.11 o 
  -9   2  21      143.75      112.15     34.62 o 
  -8   2  21     1185.20     1094.58     65.39 o 
  -7   2  21       59.48      116.57     25.79 o 
  -6   2  21      111.69      116.52     32.04 o 
  -5   2  21      366.41      315.48     37.52 o 
  -4   2  21        1.56        4.75     18.88 o 
  -3   2  21      543.01      599.05     52.83 o 
  -2   2  21      190.97      240.80     39.91 o 
   0   2  21      424.12      382.05     34.10 o 
   1   2  21       52.11       58.89     23.12 o 
   2   2  21       98.49       79.76     23.76 o 
   3   2  21       36.56       84.55     24.56 o 
   5   2  21      230.59      245.00     42.88 o 
 -10   3  21        0.94        6.51     34.97 o 
  -9   3  21      379.62      333.78     52.43 o 
  -8   3  21      235.21      184.36     38.10 o 
  -7   3  21       51.70       26.83     20.90 o 
  -6   3  21       71.59       48.43     21.80 o 
  -5   3  21     1719.72     1595.17     60.99 o 
  -4   3  21        6.68        8.10     20.16 o 
  -3   3  21     1090.79     1090.95     69.82 o 
  -2   3  21      473.90      418.04     46.20 o 
  -1   3  21       16.21       14.30     29.27 o 
   0   3  21       53.97       20.47     20.32 o 
   1   3  21     1544.39     1359.57     63.58 o 
   2   3  21       40.29       32.90     21.80 o 
   3   3  21      612.03      753.76     48.70 o 
   4   3  21       11.53        9.15     22.50 o 
   5   3  21       37.51       22.23     31.20 o 
  -9   4  21      371.23      429.40     49.67 o 
  -8   4  21      243.51      256.79     42.48 o 
  -7   4  21       26.28       48.01     27.88 o 
  -6   4  21      737.69      702.09     43.72 o 
  -5   4  21     1091.82     1119.89     52.45 o 
  -4   4  21      251.13      234.99     31.25 o 
  -3   4  21      279.31      298.22     33.97 o 
  -2   4  21      820.09      908.23     77.16 o 
  -1   4  21      106.09      115.67     41.83 o 
   0   4  21      359.36      318.40     43.92 o 
   1   4  21      484.59      426.47     47.91 o 
   2   4  21        4.35       19.37     22.06 o 
   3   4  21       70.78       28.23     23.88 o 
   4   4  21      268.10      229.18     42.80 o 
  -8   5  21       23.01       14.12     28.86 o 
  -7   5  21      163.83      204.90     40.55 o 
  -6   5  21      294.72      291.38     33.87 o 
  -5   5  21      201.43      250.19     32.51 o 
  -4   5  21      192.62      253.17     32.97 o 
  -3   5  21       99.60      127.18     27.43 o 
  -2   5  21       57.94       17.17     23.40 o 
  -1   5  21        7.01       29.57     28.64 o 
   0   5  21       43.63       16.99     27.71 o 
   1   5  21       14.69        7.75     22.87 o 
   2   5  21      401.44      409.83     41.32 o 
  -5   6  21       28.84       29.01     23.72 o 
  -4   6  21        1.46       -5.79     26.54 o 
  -3   6  21       38.28       48.47     31.85 o 
  -2   6  21        3.38       -3.11     27.61 o 
  -1   6  21      651.88      615.25     57.75 o 
   0   6  21       76.81       60.56     34.02 o 
 -10   0  22      403.36      494.21     71.80 o 
  -8   0  22      363.01      298.53     40.59 o 
  -6   0  22     2159.20     2106.26     84.98 o 
  -4   0  22     1487.56     1361.07    102.52 o 
  -2   0  22       20.52       12.29     38.45 o 
   0   0  22      267.82      442.78     69.66 o 
   2   0  22     1278.67     1229.29    103.90 o 
   4   0  22      560.53      628.69     80.77 o 
 -11   1  22        1.37      -17.12     40.87 o 
 -10   1  22       65.81       33.07     32.25 o 
  -9   1  22      319.85      302.46     35.62 o 
  -8   1  22      663.16      706.51     57.15 o 
  -7   1  22     1297.70     1285.75     57.90 o 
  -6   1  22        4.51       16.88     29.26 o 
  -4   1  22       33.16       11.73     54.12 o 
  -3   1  22      443.69      367.21     45.13 o 
  -2   1  22      731.20      748.80     57.25 o 
  -1   1  22     1041.12     1064.13     80.70 o 
   0   1  22       20.75       17.96     28.10 o 
   1   1  22       36.91       12.70     28.68 o 
   2   1  22        1.78       36.00     30.16 o 
   3   1  22      110.53      148.39     37.15 o 
   4   1  22      166.84      205.78     42.45 o 
   5   1  22      446.66      625.22     57.69 o 
 -10   2  22      292.84      153.81     54.12 o 
  -9   2  22      808.65      804.20     61.33 o 
  -8   2  22        3.05       21.47     29.07 o 
  -7   2  22       44.94       42.87     23.39 o 
  -6   2  22       13.85      -13.81     19.88 o 
  -5   2  22      797.07      765.09     46.84 o 
  -4   2  22      155.13      121.75     27.08 o 
  -3   2  22     1070.94      952.19     64.03 o 
  -2   2  22      256.13      293.47     43.52 o 
  -1   2  22       31.68       23.56     22.95 o 
   0   2  22      469.80      589.74     40.52 o 
   1   2  22      163.94      180.82     29.16 o 
   2   2  22      314.08      332.01     46.19 o 
   3   2  22      644.45      668.63     45.99 o 
   4   2  22      178.53      196.08     37.91 o 
   5   2  22       17.51       71.96     34.71 o 
 -10   3  22      162.19      182.69     42.58 o 
  -9   3  22        0.07        0.17     29.34 o 
  -8   3  22     1173.24     1069.10     67.95 o 
  -7   3  22       12.31      -10.10     19.10 o 
  -6   3  22      307.65      288.68     33.88 o 
  -5   3  22       29.61       48.83     22.83 o 
  -4   3  22       67.64       57.05     23.63 o 
  -3   3  22        6.06      -20.74     20.38 o 
  -2   3  22     1137.26     1022.29     66.02 o 
  -1   3  22        6.91      -13.20     23.93 o 
   0   3  22      300.78      301.04     33.96 o 
   1   3  22        4.64       38.27     22.80 o 
   2   3  22        6.57        9.68     22.27 o 
   3   3  22       21.19      -19.93     20.74 o 
   4   3  22      585.25      572.56     46.09 o 
  -9   4  22      146.13      112.91     37.25 o 
  -8   4  22        0.08        8.49     28.47 o 
  -7   4  22       60.46       48.50     29.91 o 
  -6   4  22      293.01      231.95     31.64 o 
  -5   4  22      883.59      917.10    103.84 o 
  -4   4  22        9.29       14.34     21.66 o 
  -3   4  22      799.45      883.71     50.52 o 
  -2   4  22       23.15       -1.18     24.93 o 
  -1   4  22        2.52        0.55     38.18 o 
   0   4  22       95.80       48.94     23.74 o 
   1   4  22      253.73      264.51     41.37 o 
   2   4  22       17.88       33.64     23.76 o 
   3   4  22       94.11       86.06     28.41 o 
  -7   5  22      997.36      976.35     68.90 o 
  -6   5  22      276.85      231.79     33.98 o 
  -5   5  22        4.94       -8.40     21.06 o 
  -4   5  22        0.07      -12.13     22.35 o 
  -3   5  22      145.50      159.78     50.71 o 
  -2   5  22       62.80       44.88     24.99 o 
  -1   5  22      672.13      643.32     58.04 o 
   0   5  22      310.96      386.45     50.37 o 
   1   5  22       33.82       26.00     24.68 o 
  -9   0  23       97.50      152.15     54.81 o 
  -7   0  23     2526.95     2775.02    127.40 o 
  -5   0  23        1.25       23.89     39.63 o 
  -3   0  23      111.22      252.53     62.34 o 
  -1   0  23      500.10      500.43     74.14 o 
   1   0  23        4.46       32.38     43.91 o 
   3   0  23        0.14       45.49     45.42 o 
 -10   1  23      427.09      425.31     50.26 o 
  -9   1  23       43.51       21.21     24.52 o 
  -8   1  23       28.29       11.66     23.75 o 
  -7   1  23       44.43       23.49     32.40 o 
  -6   1  23     1220.70     1181.88     57.13 o 
  -5   1  23      442.54      580.96    102.31 o 
  -4   1  23      417.33      523.19     63.20 o 
  -3   1  23       28.94       36.03     27.51 o 
  -2   1  23       12.96       32.64     27.09 o 
  -1   1  23       19.05       23.14     29.67 o 
   0   1  23      898.78      873.51     91.95 o 
   1   1  23       52.92      105.30     37.08 o 
   2   1  23      941.41      973.80    131.34 o 
   3   1  23       99.56       86.31     36.31 o 
   4   1  23      451.11      502.92     55.64 o 
 -10   2  23      156.68       95.61     53.02 o 
  -9   2  23      370.12      317.93     49.85 o 
  -8   2  23      689.58      767.35     62.24 o 
  -7   2  23      180.26      213.58     32.77 o 
  -6   2  23      875.23     1003.32     54.21 o 
  -5   2  23      246.80      247.49     34.63 o 
  -4   2  23      391.91      409.55     49.01 o 
  -3   2  23       24.80       -6.10     25.57 o 
  -2   2  23      423.41      397.26     48.09 o 
  -1   2  23       30.11       54.95     31.06 o 
   0   2  23      293.07      291.35     45.95 o 
   1   2  23        4.01        7.53     28.50 o 
   2   2  23        0.21      -30.18     20.12 o 
   3   2  23       32.99       28.69     25.98 o 
   4   2  23      194.74      187.04     40.85 o 
  -9   3  23      177.66      137.93     40.34 o 
  -8   3  23       34.64        7.02     30.29 o 
  -7   3  23       46.16       38.80     23.34 o 
  -6   3  23      210.32      185.07     31.44 o 
  -5   3  23     1559.38     1422.37     71.43 o 
  -4   3  23       66.17       85.35     26.03 o 
  -3   3  23      160.95      244.76     40.93 o 
  -2   3  23        4.88       30.55     27.72 o 
  -1   3  23       17.86       23.12     28.08 o 
   0   3  23        3.28        1.01     20.69 o 
   1   3  23      400.89      437.57     40.34 o 
   2   3  23       80.06       57.79     25.45 o 
   3   3  23      148.72       94.68     28.37 o 
  -8   4  23      258.05      239.50     43.52 o 
  -7   4  23      235.33      243.43     43.71 o 
  -6   4  23      132.80       99.58     27.34 o 
  -5   4  23        0.59       17.58     21.87 o 
  -4   4  23        0.04       -6.03     26.58 o 
  -3   4  23      126.98      129.01     28.99 o 
  -2   4  23      413.28      389.30     48.26 o 
  -1   4  23      176.62      179.28     70.04 o 
   0   4  23      420.71      411.03     40.20 o 
   1   4  23        4.57      -35.90     23.93 o 
   2   4  23       12.30        5.12     22.90 o 
  -6   5  23      192.69      200.08     33.20 o 
  -5   5  23       70.63       86.13     26.85 o 
  -4   5  23      350.62      363.24     59.09 o 
  -3   5  23      176.64      123.75     44.67 o 
  -2   5  23       17.33        0.59     28.76 o 
  -1   5  23        3.70       15.61     30.26 o 
   0   5  23      119.27      150.07     32.05 o 
 -10   0  24     1100.49     1084.11    100.24 o 
  -8   0  24        1.75      -17.84     27.21 o 
  -6   0  24      181.55      216.77     61.72 o 
  -4   0  24      757.52      935.34     97.20 o 
  -2   0  24       14.88       -9.53     39.42 o 
   0   0  24      140.23       90.30     53.43 o 
   2   0  24     1064.55     1289.83    111.90 o 
  -9   1  24      536.16      604.16     57.14 o 
  -8   1  24      117.87       98.34     29.44 o 
  -7   1  24      593.49      534.66     53.68 o 
  -6   1  24      395.27      350.37     38.21 o 
  -5   1  24       93.47      117.12     35.43 o 
  -4   1  24      667.38      632.86     57.30 o 
  -3   1  24      344.54      376.25     92.68 o 
  -2   1  24        3.08      -16.42     27.56 o 
  -1   1  24       44.30       48.48     33.82 o 
   0   1  24      347.83      339.97     50.55 o 
   1   1  24      119.57      221.48     44.30 o 
   2   1  24       18.89       45.78     34.88 o 
   3   1  24        0.10        5.50     31.98 o 
  -9   2  24      168.40      207.55     58.02 o 
  -8   2  24       18.22        3.47     42.11 o 
  -7   2  24        2.41       15.43     25.31 o 
  -6   2  24       57.70       56.79     25.96 o 
  -5   2  24      897.78      840.90     52.19 o 
  -4   2  24      101.84       64.29     32.13 o 
  -3   2  24       10.38        0.67     26.87 o 
  -2   2  24       16.88       13.34     29.56 o 
  -1   2  24        6.69        2.17     28.63 o 
   0   2  24      115.72      129.64     38.75 o 
   1   2  24       98.31      182.15    125.64 o 
   2   2  24      197.84      151.18     41.57 o 
   3   2  24       94.71      111.45     58.64 o 
  -8   3  24      704.31      665.77     60.62 o 
  -7   3  24        0.40       31.47     24.43 o 
  -6   3  24      185.27      189.90     33.55 o 
  -5   3  24        4.05      -26.08     27.53 o 
  -4   3  24       22.73       -7.24     22.45 o 
  -3   3  24      193.78      173.49     42.65 o 
  -2   3  24      719.22      908.89     66.98 o 
  -1   3  24       56.66       47.79     23.48 o 
   0   3  24      426.36      397.65     39.38 o 
   1   3  24       25.05       34.66     24.50 o 
   2   3  24       47.41       22.89     24.00 o 
  -7   4  24       27.62       33.50     31.76 o 
  -6   4  24       96.79       71.61     27.70 o 
  -5   4  24       93.51       96.04     35.25 o 
  -4   4  24      229.02      242.10     34.77 o 
  -3   4  24      271.05      211.82     42.51 o 
  -2   4  24        0.52      -14.66     33.03 o 
  -1   4  24       20.21      -30.49     55.99 o 
   0   4  24        7.02        2.34     21.73 o 
   1   4  24       58.77       44.17     25.65 o 
  -9   0  25      270.90      244.38     65.03 o 
  -7   0  25      726.17      815.78     92.92 o 
  -5   0  25      172.22      224.71     61.23 o 
  -3   0  25       83.99       64.68     45.49 o 
  -1   0  25       35.45       60.82     48.12 o 
  -9   1  25      122.52       56.92     37.31 o 
  -8   1  25       36.85        3.54     24.43 o 
  -7   1  25        1.20       29.21     24.41 o 
  -6   1  25      111.34      146.08     38.68 o 
  -5   1  25      306.07      348.36     49.02 o 
  -4   1  25      450.37      487.47    113.15 o 
  -3   1  25        2.88      -29.27     24.92 o 
  -2   1  25       20.47       -9.49     49.84 o 
  -1   1  25        0.24       10.28     32.36 o 
   0   1  25        4.13       -3.19     32.47 o 
   1   1  25        4.20       13.10     33.33 o 
   2   1  25      426.87      466.67     56.72 o 
  -8   2  25      607.92      629.32     62.10 o 
  -7   2  25       85.99      101.28     30.37 o 
  -6   2  25      122.43      114.85     37.77 o 
  -5   2  25      158.87      101.65     36.66 o 
  -4   2  25        1.03       11.52     58.78 o 
  -3   2  25        6.11        8.43     29.18 o 
  -2   2  25      282.23      327.25     49.29 o 
  -1   2  25       76.89       91.02     45.01 o 
   0   2  25      316.23      275.17     47.20 o 
   1   2  25       15.93      -20.23     39.66 o 
   2   2  25      268.80      300.88     50.61 o 
  -7   3  25      138.83      117.28     35.33 o 
  -6   3  25       50.48       50.02     36.07 o 
  -5   3  25      120.18      130.03     32.42 o 
  -4   3  25       59.69       66.30     33.87 o 
  -3   3  25      629.34      739.60     63.93 o 
  -2   3  25       15.48       14.55     31.90 o 
  -1   3  25        5.20       12.49     29.72 o 
   0   3  25      164.54      159.00     41.95 o 
   1   3  25       15.87       17.75     37.49 o 
  -5   4  25        1.60       31.12     24.56 o 
  -4   4  25       34.01       11.42     32.03 o 
  -3   4  25      217.31      157.96     42.08 o 
  -2   4  25      230.01      222.22     44.64 o 
  -8   0  26      622.38      534.88     84.22 o 
  -6   0  26      201.30      264.40     67.58 o 
  -4   0  26      260.03      316.04     68.41 o 
  -2   0  26      357.66      363.53     71.52 o 
   0   0  26        2.60       44.94     49.91 o 
  -8   1  26      131.90       86.34     30.19 o 
  -7   1  26      591.51      622.44     47.95 o 
  -6   1  26      146.18      181.93     42.58 o 
  -5   1  26      200.44      163.34     40.04 o 
  -4   1  26        3.04       12.06     28.62 o 
  -3   1  26        7.88        1.60     43.56 o 
  -2   1  26       46.21       43.21     33.94 o 
  -1   1  26      215.37      240.21     47.84 o 
   0   1  26       72.75       79.77     39.59 o 
   1   1  26      364.42      377.25     55.24 o 
  -7   2  26        3.55      -21.68     25.38 o 
  -6   2  26       11.54       28.58     26.76 o 
  -5   2  26      193.68      212.12     44.30 o 
  -4   2  26       64.11      104.86     36.57 o 
  -3   2  26      427.45      504.66     56.80 o 
  -2   2  26       69.44       35.71     34.56 o 
  -1   2  26      126.97      162.46     44.53 o 
   0   2  26       25.80       22.71     35.14 o 
  -5   3  26       92.89       69.32     30.00 o 
  -4   3  26       46.11       14.37     46.81 o 
  -3   3  26       95.87       81.85     37.22 o 
  -2   3  26      253.43      186.60     44.20 o 
  -1   3  26        0.24        8.82     31.96 o 
  -3   0  27       38.77       11.46     47.22 o 
  -1   0  27      317.78      323.42     75.59 o 
  -6   1  27       36.72       34.22     38.38 o 
  -5   1  27      305.96      281.38     48.37 o 
  -4   1  27      254.36      298.09     57.16 o 
  -3   1  27       56.49        9.03     37.80 o 
  -2   1  27      302.54      256.67    124.81 o 
  -1   1  27      138.23      224.58     94.85 o 
  -5   2  27      259.00      189.83     56.50 o 
  -4   2  27       15.81        8.23     31.33 o 
  -3   2  27       25.97       79.37     37.26 o 
  -2   2  27       70.70       56.67     36.28 o 
                                                 
